# Supplementary material for: A compendium of human genes regulating feeding behavior and body weight, its functional characterization and identification of GWAS genes involved in brain-specific PPI network
Source: BMC Genet. 2016 Dec 22;17(Suppl 3):158. doi: 10.1186/s12863-016-0466-2 (PMC5249002; doi:10.1186/s12863-016-0466-2)
Supplement: Additional file 1: Table S1. — Human genes (105) controlling feeding behavior that were collected from scientific publications (research papers and review articles); Table S2. Human genes (336) controlling feeding behavior or body weight that were collected from OMIM; Table S3. Human genes (37) associated with syndromes that include obesity as one of the phenotypic characteristics (Bardet-Biedl, Prader-Willi, Alstrom, etc); Table S4. Data from the GWAS meta-analysis papers. Lead SNPs with genome-wide significant (p-value < 5 × 10−8) associations with BMI (164); and genes listed in GWAS meta-analysis articles and located in the regions around the 164 lead SNPs (184). Table S5. All genes from the compendium (578 genes); Table S6. The brain-specific sublist of genes (column C) that was obtained by merging two lists (presented in columns A and B); Table S7. Top twenty genes that have the maximal numbers of the first neighbors in each network (Experimental, Knowledge, Homology) and their main characteristics; Table S8. Unconnected subnetworks found within the network Homology; Table S9. Top-scoring GO terms from the chart GOTERM_BP_5 obtained with the DAVID tool for three lists of genes. The lists of genes analyzed here were obtained by extending three top-scoring clusters revealed in the protein interaction network Experimental with the MCODE tool (see Module network analysis section). Only GO terms with FDR below E-07 are presented; Table S10. Genes from the GWAS meta-analysis set that are involved in three networks (Experimental, Knowledge, Homology) and have at least one neighbor; Table S11. Genes involved in the brain-specific network of PPIs (Section A) and single (isolated) genes (Section B) that belong to the sublist brain-specific. (XLSX 188 kb) [file 12863_2016_466_MOESM1_ESM.xlsx]

## Sheet: S1_Publications
Additional file 1
For the manuscript
A compendium of human genes regulating feeding behavior and body weight, its functional characterization and identification of GWAS genes involved in brain-specific PPI network. (Ignatieva E.V., Afonnikov D.A., Saik O.V., Rogaev E.I., and Kolchanov N.A.)
Table S1.
Human genes (105) controlling feeding behavior that were collected from scientific publications (research papers and review articles)
EntrezGene_Official Symbol	EntrezGene_Gene ID	Official Full Name	Protein function	orexigenic / anorexigenic-	Monogenic non-syndromic obesity	References
ADIPOQ	9370	adiponectin, C1Q and collagen domain containing	signalling molecule / secreted protein	anorexigenic	0	[Olszewski P. et al. 2008]
ADIPOR1	51094	adiponectin receptor 1	receptor	anorexigenic	0	[Olszewski P. et al. 2008]
ADIPOR2	79602	adiponectin receptor 2	receptor	anorexigenic	0	[Olszewski P. et al. 2008]
AGRP	181	agouti related protein homolog (mouse)	signalling molecule / secreted protein	orexigenic	0	[Olszewski P. et al. 2008]
ANKRD26	22852	ankyrin repeat domain 26	protein-protein interactions via N-terminal ankyrin repeats	anorexigenic	0	[Acs P. et al., 2014]
AVP	551	arginine vasopressin	precursor protein / signalling molecule (hormone) / secreted protein	anorexigenic	0	[Olszewski P. et al. 2008]
AVPR1A	552	arginine vasopressin receptor 1A	receptor	anorexigenic	0	[Olszewski P. et al. 2008]
AVPR1B	553	arginine vasopressin receptor 1B	receptor	anorexigenic	0	[Olszewski P. et al. 2008]
AVPR2	554	arginine vasopressin receptor 2	receptor	anorexigenic	0	[Olszewski P. et al. 2008]
BDNF	627	brain-derived neurotrophic factor	neurotrophic factor	anorexigenic	1	[Vanevski F. Xu B. 2013] [Yeo G.S. et al., 2012] [Pigeyre M. et al., 2016]
BRS3	680	bombesin-like receptor 3	receptor	anorexigenic	0	[Ohki-Hamazaki H. et al., 1997] [Furutani N. et al., 2010]
CARTPT	9607	CART prepropeptide	secreted protein / signalling molecule (after processing)	anorexigenic	0	[Yeo G.S. et al., 2012] [Olszewski P. et al. 2008]
CCK	885	cholecystokinin	pro-hormone	anorexigenic	0	[Olszewski P. et al. 2008]
CCKAR	886	cholecystokinin A receptor	receptor	anorexigenic	0	[Olszewski P. et al. 2008]
CCKBR	887	cholecystokinin B receptor	receptor	anorexigenic	0	[Olszewski P. et al. 2008]
CORT	1325	cortistatin	signalling molecule / secreted protein	orexigenic	0	[Tachibana T. et al., 2009]
CRH	1392	corticotropin releasing hormone	signalling molecule ( hormone)	anorexigenic	0	[Olszewski P. et al. 2008]
CRHR1	1394	corticotropin releasing hormone receptor 1	receptor	anorexigenic	0	[Olszewski P. et al. 2008]
CRHR2	1395	corticotropin releasing hormone receptor 2	receptor	anorexigenic	0	[Olszewski P. et al. 2008]
FGF21	26291	fibroblast growth factor 21	signalling molecule (growth factor) / secreted protein	Orexigenic / anorexigenic (так в статье)	0	[Cantó C., Auwerx J. 2012]
GAL	51083	galanin/GMAP prepropeptide	signalling molecule (neuropeptide) / secreted protein	orexigenic	0	[Shioda S. et al., 2008] [Olszewski P. et al. 2008]
GALP	85569	galanin-like peptide	signalling molecule (neuropeptide) / secreted protein	orexigenic / anorexigenic	0	[Shioda S. et al., 2008]
GALR1	2587	galanin receptor 1	receptor	orexigenic	0	[Olszewski P. et al. 2008]
GALR2	8811	galanin receptor 2	receptor	orexigenic	0	[Olszewski P. et al. 2008]
GALR3	8484	galanin receptor 3	receptor	orexigenic	0	[Olszewski P. et al. 2008]
GCG	2641	glucagon	preproprotein-> signalling molecule / secreted protein	anorexigenic	0	[Benelam B. 2009] [Olszewski P. et al. 2008]
GHRH	2691	growth hormone releasing hormone	signalling molecule / secreted protein	orexigenic	0	[Feifel D. et al., 1993]
GHRL	51738	ghrelin/obestatin prepropeptide	preproprotein-> signalling molecule / secreted protein	orexigenic	0	[Kageyama H. et al., 2010] [Olszewski P. et al. 2008]
GHSR	2693	growth hormone secretagogue receptor	receptor	orexigenic	0	[Olszewski P. et al. 2008]
GIP	2695	gastric inhibitory polypeptide	signalling molecule / secreted protein	orexigenic	0	[Daousi C et al., 2009]
GLP1R	2740	glucagon-like peptide 1 receptor	receptor	anorexigenic	0	[Olszewski P. et al. 2008]
GLP2R	9340	glucagon-like peptide 2 receptor	receptor	anorexigenic	0	[Olszewski P. et al. 2008]
GPR61	83873	G protein-coupled receptor 61	receptor	anorexigenic	0	[Nambu H et al., 2011]
GRP	2922	gastrin-releasing peptide	preproprotein-> signalling molecule / secreted protein	anorexigenic	0	[Olszewski P. et al. 2008]
GRPR	2925	gastrin-releasing peptide receptor	receptor	anorexigenic	0	[Olszewski P. et al. 2008]
HCRT	3060	hypocretin (orexin) neuropeptide precursor	preproprotein / signalling molecule ( neuropeptide) / secreted protein	orexigenic	0	[Olszewski P. et al. 2008]
HCRTR1	3061	hypocretin (orexin) receptor 1	receptor	orexigenic	0	[Olszewski P. et al. 2008]
HCRTR2	3062	hypocretin (orexin) receptor 2	receptor	orexigenic	0	[Olszewski P. et al. 2008]
HTR1A	3350	5-hydroxytryptamine (serotonin) receptor 1A, G protein-coupled	receptor	orexigenic	0	[Yadav V.K. et al., 2011]
HTR2B	3357	5-hydroxytryptamine (serotonin) receptor 2B, G protein-coupled	receptor	orexigenic	0	[Yadav V.K. et al., 2011]
IAPP	3375	islet amyloid polypeptide	amyloid polypeptide	anorexigenic	0	[Olsson M. et al., 2012]
IL1B	3553	interleukin 1, beta	signalling molecule / secreted protein	anorexigenic	0	[Wu W, Zhang H. 2014]
INS	3630	insulin	hormone	anorexigenic	0	[Schwartz M.W. et al., 2002]
INSL5	10022	insulin-like 5	signalling molecule / secreted protein	orexigenic	0	[Grosse J. et al., 2014]
INSR	3643	insulin receptor	receptor	anorexigenic	0	[Schwartz M.W. et al., 2002]
KSR2	283455	kinase suppressor of ras 2	enzyme	anorexigenic	1	[Revelli JP et al., 2011] [Pigeyre M. et al., 2016]
LEP	3952	leptin	signalling molecule (hormone) / secreted protein	anorexigenic	1	[Schwartz M.W. et al., 2002] [Pigeyre M. et al., 2016]
LEPR	3953	leptin receptor	receptor	anorexigenic	1	[Olszewski P. et al. 2008] [Pigeyre M. et al., 2016]
MAGEL2	54551	melanoma antigen family L2	MAGE family, bind E3 RING ubiquitin ligases	anorexigenic	0	[Mercer R.E. et al., 2013]
MBOAT4	619373	membrane bound O-acyltransferase domain containing 4	enzyme	orexigenic	0	[Lim C.T. et al., 2011]
MC3R	4159	melanocortin 3 receptor	receptor	anorexigenic	0	[Olszewski P. et al. 2008]
MC4R	4160	melanocortin 4 receptor	receptor	anorexigenic	1	[Olszewski P. et al. 2008] [Pigeyre M. et al., 2016]
MCHR1	2847	melanin-concentrating hormone receptor 1	receptor	orexigenic	0	[Olszewski P. et al. 2008]
NMB	4828	neuromedin B	signalling molecule / secreted protein	anorexigenic	0	[Olszewski P. et al. 2008]
NMBR	4829	neuromedin B receptor	receptor	anorexigenic	0	[Olszewski P. et al. 2008]
NMS	129521	neuromedin S	signalling molecule / secreted protein	anorexigenic	0	[Nakahara K. et al., 2010]
NMU	10874	neuromedin U	Propeptide / signalling molecule / secreted protein	anorexigenic	0	[Olszewski P. et al. 2008]
NMUR1	10316	neuromedin U receptor 1	receptor	anorexigenic	0	[Olszewski P. et al. 2008]
NMUR2	56923	neuromedin U receptor 2	receptor	anorexigenic	0	[Olszewski P. et al. 2008]
NPB	256933	neuropeptide B	preproprotein / signalling molecule (preproneuropeptide) / secreted protein	anorexigenic	0	[Olszewski P. et al. 2008]
NPBWR1	2831	neuropeptides B/W receptor 1	receptor	orexigenic	0	[Samson W.K. et al., 2004]
NPBWR2	2832	neuropeptides B/W receptor 2	receptor	orexigenic	0	[Samson W.K. et al., 2004]
NPS	594857	neuropeptide S	signalling molecule ( neuropeptide) / secreted protein	anorexigenic	0	[Smith K.L. et al., 2006] [Li W., et al., 2009]
NPVF	64111	neuropeptide VF precursor	signalling molecule (neuropeptide ) / secreted protein	anorexigenic	0	[Kovács A. et al., 2012]
NPW	283869	neuropeptide W	preproprotein / signalling molecule (preproneuropeptide) / secreted protein	anorexigenic	0	[Olszewski P. et al. 2008]
NPY	4852	neuropeptide Y	preproprotein / signalling molecule (preproneuropeptide) / secreted protein	orexigenic	0	[Holzer P. et al., 2012] [Olszewski P. et al. 2008]
NPY1R	4886	neuropeptide Y receptor Y1	receptor	orexigenic	0	[Olszewski P. et al. 2008]
NPY2R	4887	neuropeptide Y receptor Y2	receptor	orexigenic	0	[Ueno H. et al., 2008] [Olszewski P. et al. 2008]
NPY4R	5540	neuropeptide Y receptor Y4	receptor	anorexigenic	0	[Lin S. et al., 2009]
NPY5R	4889	neuropeptide Y receptor Y5	receptor	orexigenic	0	[Olszewski P. et al. 2008]
NTRK2	4915	neurotrophic tyrosine kinase, receptor, type 2	receptor	anorexigenic	1	[Vanevski F. Xu B. 2013] [Yeo G.S. et al., 2012] [Pigeyre M. et al., 2016]
NTS	4922	neurotensin	preproprotein / signalling molecule ( neurotransmitter) / secreted protein	anorexigenic	0	[Olszewski P. et al. 2008]
NTSR1	4923	neurotensin receptor 1 (high affinity)	receptor	anorexigenic	0	[Olszewski P. et al. 2008]
NTSR2	23620	neurotensin receptor 2	receptor	anorexigenic	0	[Olszewski P. et al. 2008]
NUCB2	4925	nucleobindin 2	secreted protein | DNA binding protein	anorexigenic	0	[Foo K.S. et al., 2008]
OPRD1	4985	opioid receptor, delta 1	receptor	orexigenic	0	[Olszewski P. et al. 2008]
OPRK1	4986	opioid receptor, kappa 1	receptor	orexigenic	0	[Olszewski P. et al. 2008]
OPRM1	4988	opioid receptor, mu 1	receptor	orexigenic	0	[Olszewski P. et al. 2008]
OXT	5020	oxytocin/neurophysin I prepropeptide	prepropeptide / signalling molecule / secreted protein	anorexigenic	0	[Yeo G.S. et al., 2012] [Olszewski P. et al. 2008]
OXTR	5021	oxytocin receptor	receptor	anorexigenic	0	[Nishimori K. et al., 2008] [Olszewski P.K. et al., 2007]
PCSK1	5122	proprotein convertase subtilisin/kexin type 1	enzyme	anorexigenic	1	[Benzinou M. et al., 2008] [Pigeyre M. et al., 2016]
PCSK2	5126	proprotein convertase subtilisin/kexin type 2	enzyme	anorexigenic	0	[Böhm M. et al., 2006]
PDYN	5173	prodynorphin	preproprotein / signalling molecule / secreted protein	orexigenic	0	[Olszewski P. et al. 2008]
PMCH	5367	pro-melanin-concentrating hormone	preproprotein / signalling molecule (neurotransmitter or neuromodulator) / secreted protein	orexigenic	0	[Olszewski P. et al. 2008]
POMC	5443	proopiomelanocortin	preproprotein / signalling molecule (hormone) / secreted protein	anorexigenic	1	[Olszewski P. et al. 2008] [Pigeyre M. et al., 2016]
PPY	5539	pancreatic polypeptide	preproprotein / signalling molecule / secreted protein	anorexigenic	0	[Lin S. et al., 2009] [Holzer P. et al., 2012] [Benelam B. 2009]
PRKAA1	5562	protein kinase, AMP-activated, alpha 1 catalytic subunit	enzyme	orexigenic	0	[Martínez de Morentin PB. Et al., 2012]
PRLH	51052	prolactin releasing hormone	signalling molecule (hormone) / secreted protein	anorexigenic	0	[Bechtold D.A., Luckman S.M. 2006]
PRLHR	2834	prolactin releasing hormone receptor	receptor	anorexigenic	0	[Yamashita M. et al., 2013]
PYY	5697	peptide YY	preproprotein / signalling molecule (hormone) / secreted protein	anorexigenic	0	[Holzer P. et al., 2012] [Olszewski P. et al. 2008]
QRFP	347148	pyroglutamylated RFamide peptide	signalling molecule (neuropeptide) / secreted protein	orexigenic	0	[Primeaux S.D. 2011]
QRFPR	84109	pyroglutamylated RFamide peptide receptor	receptor	orexigenic	0	[Bruzzone F. et al., 2007]
RLN3	117579	relaxin 3	signalling molecule / secreted protein	orexigenic	0	[McGowan BM. Et al., 2005]
RXFP3	51289	relaxin/insulin-like family peptide receptor 3	receptor	orexigenic	0	[Kuei C. et al., 2007]
SH2B1	25970	SH2B adaptor protein 1	cytoplasmic adaptor protein	anorexigenic	1	[Ren D. et al., 2007] [Pigeyre M. et al., 2016]
SIM1	6492	single-minded family bHLH transcription factor 1	transcription factor	anorexigenic	1	[Tolson K.P. et al., 2014] [Pigeyre M. et al., 2016]
SST	6750	somatostatin	signalling molecule / secreted protein	orexigenic	0	[Feifel D. et al., 1993]
SSTR2	6752	somatostatin receptor 2	receptor	orexigenic	0	[Stengel A. et al., 2010]
TAC1	6863	tachykinin, precursor 1	preproprotein / signalling molecule (hormone) / secreted protein	anorexigenic	0	[Olszewski P. et al. 2008]
TNF	7124	tumor necrosis factor	signalling molecule / secreted protein	anorexigenic	0	[Wu W, Zhang H. 2014]
TUB	7275	tubby bipartite transcription factor	transcription factor	orexigenic	1	[Coyle CA et al., 2008] [Pigeyre M. et al., 2016]
UBL5	59286	ubiquitin-like 5	modulator of protein activity	orexigenic	0	[Olszewski P. et al. 2008]
UCN	7349	urocortin	preproprotein / signalling molecule / secreted protein	anorexigenic	0	[Shioda S. et al., 2008] [Olszewski P. et al. 2008]
UCN2	90226	urocortin 2	signalling molecule (releasing factor) / secreted protein	anorexigenic	0	[Fekete E.M. et al., 2011]
UCN3	114131	urocortin 3	signalling molecule (releasing factor) / secreted protein	anorexigenic	0	[Terashi M. et al., 2011]
References
PMID	Type	Reference	Article
24633808	Research paper	[Acs P. et al., 2014]	Acs P., Bauer PO, Mayer B, Bera T, Macallister R, Mezey E, Pastan I. A novel form of ciliopathy underlies hyperphagia and obesity in Ankrd26 knockout mice. Brain Struct Funct. 2014 Mar 16. [Epub ahead of print]
16794001	Research paper	[Bechtold D.A., Luckman S.M. 2006]	Bechtold D.A., Luckman SM. Prolactin-releasing Peptide mediates cholecystokinin-induced satiety in mice. Endocrinology. 2006 Oct;147(10):4723-9. Epub 2006 Jun 22.
-	Review	[Benelam B. 2009]	Benelam B. Satiation, satiety and their effects on eating behaviou Nutrition Bulletin, 2009, 34, 2, 126–173
18604207	Research paper	[Benzinou M. et al., 2008]	Benzinou M., Creemers J.W., Choquet H., Lobbens S., Dina C., Durand E., Guerardel A., Boutin P., Jouret B., Heude B., Balkau B., Tichet J., Marre M., Potoczna N., Horber F., Le Stunff C., Czernichow S., Sandbaek A., Lauritzen T., Borch-Johnsen K., Andersen G., Kiess W., Körner A., Kovacs P., Jacobson P., Carlsson L.M., Walley A.J., Jørgensen T., Hansen T., Pedersen O., Meyre D., Froguel P. Common…
16912693	Review	[Böhm M. et al., 2006]	Böhm M, Luger TA, Tobin DJ, García-Borrón JC. Melanocortin receptor ligands: new horizons for skin biology and clinical dermatology. J Invest Dermatol. 2006 Sep;126(9):1966-75
9405066	Research paper	[Brakch N. et al., 1997]	Brakch N1, Rist B, Beck-Sickinger AG, Goenaga J, Wittek R, Bürger E, Brunner HR, Grouzmann E. Role of prohormone convertases in pro-neuropeptide Y processing: coexpression and in vitro kinetic investigations. Biochemistry. 1997 Dec 23;36(51):16309-20.
17534937	Research paper	[Bruzzone F. et al., 2007]	Bruzzone F, Lectez B, Alexandre D, Jégou S, Mounien L, Tollemer H, Chatenet D, Leprince J, Vallarino M, Vaudry H, Chartrel N. Distribution of 26RFa binding sites and GPR103 mRNA in the central nervous system of the rat. J Comp Neurol. 2007 Aug 1;503(4):573-91.
22582248	Review	[Cantó C., Auwerx J. 2012]	Cantó C., Auwerx J.. Cell biology. FGF21 takes a fat bite. Science. 2012 May 11;336(6082):675-6.
21076408	Research paper	[Church C. et al., 2010]	Church C., Moir L, McMurray F, Girard C, Banks GT, Teboul L, Wells S, Brüning JC, Nolan PM, Ashcroft FM, Cox RD. Overexpression of Fto leads to increased food intake and results in obesity. Nat Genet. 2010 Dec;42(12):1086-92. doi: 10.1038/ng.713. Epub 2010 Nov 14.
19178509	Research paper	[Daousi C et al., 2009]	Daousi C1, Wilding JP, Aditya S, Durham BH, Cleator J, Pinkney JH, Ranganath LR. Effects of peripheral administration of synthetic human glucose-dependent insulinotropic peptide (GIP) on energy expenditure and subjective appetite sensations in healthy normal weight subjects and obese patients with type 2 diabetes. Clin Endocrinol (Oxf). 2009 Aug;71(2):195-201. doi: 10.1111/j.1365-2265.2008.03451.…
17011505	Research paper	[Date Y. et al., 2006]	Date Y, Shimbara T, Koda S, Toshinai K, Ida T, Murakami N, Miyazato M, Kokame K, Ishizuka Y, Ishida Y, Kageyama H, Shioda S, Kangawa K, Nakazato M. Peripheral ghrelin transmits orexigenic signals through the noradrenergic pathway from the hindbrain to the hypothalamus. Cell Metab. 2006 Oct;4(4):323-31.
16816139	Review	[Dufresne M. et al., 2006]	Dufresne M, Seva C, Fourmy D. Cholecystokinin and gastrin receptors. Physiol Rev. 2006 Jul;86(3):805-47.
8099720	Research paper	[Feifel D. et al., 1993]	Feifel D, Vaccarino FJ, Rivier J, Vale WW. Evidence for a common neural mechanism mediating growth hormone-releasing factor-induced and somatostatin-induced feeding. Neuroendocrinology. 1993;57(2):299-305.
21627635	Research paper	[Fekete E.M. et al., 2011]	Fekete E.M., Zhao Y, Szücs A, Sabino V, Cottone P, Rivier J, Vale WW, Koob GF, Zorrilla EP. Systemic urocortin 2, but not urocortin 1 or stressin 1-A, suppresses feeding via CRF2 receptors without malaise and stress. Br J Pharmacol. 2011 Dec;164(8):1959-75. doi: 10.1111/j.1476-5381.2011.01512.x.
18761059	Research paper	[Foo K.S. et al., 2008]	Foo KS, Brismar H, Broberger C. Distribution and neuropeptide coexistence of nucleobindin-2 mRNA/nesfatin-like immunoreactivity in the rat CNS. Neuroscience. 2008 Oct 15;156(3):563-79.
23200724	Research paper	[Frommelt L. et al., 2013]	Frommelt L, Lembke V, Hofmann T, Goebel-Stengel M, Mönnikes H, Wiedenmann B, Klapp BF, Stengel A, Kobelt P. The CCKB antagonist CI988 reduces food intake in fasted rats via a dopamine mediated pathway. Peptides. 2013 Jan;39:111-8. doi: 10.1016/j.peptides.2012.11.012.
15470140	Research paper	[Fu L.Y. et al., 2004]	Fu LY, Acuna-Goycolea C, van den Pol AN. Neuropeptide Y inhibits hypocretin/orexin neurons by multiple presynaptic and postsynaptic mechanisms: tonic depression of the hypothalamic arousal system. J Neurosci. 2004 Oct 6;24(40):8741-51.
20467915	Research paper	[Furutani N. et al., 2010]	Furutani N., Hondo M, Tsujino N, Sakurai T. Activation of bombesin receptor subtype-3 influences activity of orexin neurons by both direct and indirect pathways. J Mol Neurosci. 2010 Sep;42(1):106-11. doi: 10.1007/s12031-010-9382-5. Epub 2010 May 14.
25028498	Research paper	[Grosse J. et al., 2014]	Grosse J1, Heffron H1, Burling K2, Akhter Hossain M3, Habib AM4, Rogers GJ4, Richards P5, Larder R6, Rimmington D6, Adriaenssens AA5, Parton L1, Powell J1, Binda M7, Colledge WH8, Doran J1, Toyoda Y9, Wade JD3, Aparicio S10, Carlton MB1, Coll AP6, Reimann F5, O'Rahilly S11, Gribble FM5. Insulin-like peptide 5 is an orexigenic gastrointestinal hormone. Proc Natl Acad Sci U S A. 2014 Jul 29;111(30)…
22979996	Review	[Holzer P. et al., 2012]	Holzer P., Reichmann F, Farzi A. Neuropeptide Y, peptide YY and pancreatic polypeptide in the gut-brain axis. Neuropeptides. 2012 Dec;46(6):261-74. doi: 10.1016/j.npep.2012.08.005. Epub 2012 Sep 11.
20036003	Review	[Kageyama H. et al., 2010]	Kageyama H, Takenoya F, Shiba K, Shioda S. Neuronal circuits involving ghrelin in the hypothalamus-mediated regulation of feeding. Neuropeptides. 2010 Apr;44(2):133-8.
22063628	Review	[Kentish S. et al.,2012]	Kentish S, Li H, Philp LK, O'Donnell TA, Isaacs NJ, Young RL, Wittert GA, Blackshaw LA, Page AJ. Diet-induced adaptation of vagal afferent function. J Physiol. 2012 Jan 1;590(1):209-21. doi: 10.1113/jphysiol.2011.222158.
23107365	Review	[Kohno D. et al., 2012]	Kohno D, Yada T. Arcuate NPY neurons sense and integrate peripheral metabolic signals to control feeding. Neuropeptides. 2012 Dec;46(6):315-9. doi: 10.1016/j.npep.2012.09.004.
22691952	Research paper	[Kovács A. et al., 2012]	Kovács A., László K, Gálosi R, Tóth K, Ollmann T, Péczely L, Lénárd L. Microinjection of RFRP-1 in the central nucleus of amygdala decreases food intake in the rat. Brain Res Bull. 2012 Sep 1;88(6):589-95. doi: 10.1016/j.brainresbull.2012.06.001. Epub 2012 Jun 9.
17606621	Research paper	[Kuei C. et al., 2007]	Kuei C1, Sutton S, Bonaventure P, Pudiak C, Shelton J, Zhu J, Nepomuceno D, Wu J, Chen J, Kamme F, Seierstad M, Hack MD, Bathgate RA, Hossain MA, Wade JD, Atack J, Lovenberg TW, Liu C. R3(BDelta23 27)R/I5 chimeric peptide, a selective antagonist for GPCR135 and GPCR142 over relaxin receptor LGR7: in vitro and in vivo characterization. J Biol Chem. 2007 Aug 31;282(35):25425-35. Epub 2007 Jul 2.
18992779	Research paper	[Li W., et al., 2009]	Li W., Gao YH, Chang M, Peng YL, Yao J, Han RW, Wang R. Neuropeptide S inhibits the acquisition and the expression of conditioned place preference to morphine in mice. Peptides. 2009 Feb;30(2):234-40. doi: 10.1016/j.peptides.2008.10.004. Epub 2008 Oct 17.
21646729	Research paper	[Lim C.T. et al., 2011]	Lim C.T., Kola B, Grossman A, Korbonits M. The expression of ghrelin O-acyltransferase (GOAT) in human tissues. Endocr J. 2011;58(8):707-10.
20041129	Research paper	[Lin S. et al., 2009]	Lin S., Shi YC, Yulyaningsih E, Aljanova A, Zhang L, Macia L, Nguyen AD, Lin EJ, During MJ, Herzog H, Sainsbury A. Critical role of arcuate Y4 receptors and the melanocortin system in pancreatic polypeptide-induced reduction in food intake in mice. PLoS One. 2009 Dec 30;4(12):e8488. doi: 10.1371/journal.pone.0008488.
22315316	Research paper	[Martínez de Morentin PB. et al., 2012]	Martínez de Morentin PB1, Whittle AJ, Fernø J, Nogueiras R, Diéguez C, Vidal-Puig A, López M. Nicotine induces negative energy balance through hypothalamic AMP-activated protein kinase. Diabetes. 2012 Apr;61(4):807-17. doi: 10.2337/db11-1079. Epub 2012 Feb 7.
15845619	Research paper	[McGowan BM. Et al., 2005]	McGowan BM1, Stanley SA, Smith KL, White NE, Connolly MM, Thompson EL, Gardiner JV, Murphy KG, Ghatei MA, Bloom SR. Central relaxin-3 administration causes hyperphagia in male Wistar rats. Endocrinology. 2005 Aug;146(8):3295-300. Epub 2005 Apr 21.
23341784	Research paper	[Mercer R.E. et al., 2013]	Mercer RE1, Michaelson SD, Chee MJ, Atallah TA, Wevrick R, Colmers WF. Magel2 is required for leptin-mediated depolarization of POMC neurons in the hypothalamic arcuate nucleus in mice. PLoS Genet. 2013;9(1):e1003207. doi: 10.1371/journal.pgen.1003207. Epub 2013 Jan 17.
20732934	Research paper	[Nakahara K. et al., 2010]	Nakahara K, Katayama T, Maruyama K, Ida T, Mori K, Miyazato M, Kangawa K, Murakami N. Comparison of feeding suppression by the anorexigenic hormones neuromedin U and neuromedin S in rats. J Endocrinol. 2010 Nov;207(2):185-93. doi: 10.1677/JOE-10-0081. Epub 2010 Aug 23.
21971119	Research paper	[Nambu H et al., 2011]	Nambu H, Fukushima M, Hikichi H, Inoue T, Nagano N, Tahara Y, Nambu T, Ito J, Ogawa Y, Ozaki S, Ohta H. Characterization of metabolic phenotypes of mice lacking GPR61, an orphan G-protein coupled receptor. Life Sci. 2011 Nov 21;89(21-22):765-72. doi: 10.1016/j.lfs.2011.09.002. Epub 2011 Sep 12.
18655874	Research paper	[Nishimori K. et al., 2008]	Nishimori K., Takayanagi Y, Yoshida M, Kasahara Y, Young LJ, Kawamata M. New aspects of oxytocin receptor function revealed by knockout mice: sociosexual behaviour and control of energy balance. Prog Brain Res. 2008;170:79-90. doi: 10.1016/S0079-6123(08)00408-1
9367152	Research paper	[Ohki-Hamazaki H. et al., 1997]	Ohki-Hamazaki H., Watase K, Yamamoto K, Ogura H, Yamano M, Yamada K, Maeno H, Imaki J, Kikuyama S, Wada E, Wada K. Mice lacking bombesin receptor subtype-3 develop metabolic defects and obesity. Nature. 1997 Nov 13;390(6656):165-9.
22229533	Research paper	[Olsson M. et al., 2012]	Olsson M1, Herrington MK, Reidelberger RD, Permert J, Gebre-Medhin S, Arnelo U. Food intake and meal pattern in IAPP knockout mice with and without infusion of exogenous IAPP. Scand J Gastroenterol. 2012 Feb;47(2):191-6. doi: 10.3109/00365521.2011.638392. Epub 2012 Jan 10.
17496811	Review	[Olszewski P. et al., 2008]	Olszewski P. et al., Analysis of the network of feeding neuroregulators using the Allen Brain Atlas Neurosci Biobehav Rev. 2008; 32(5): 945–956.)
17496811	Research paper	[Olszewski P.K. et al., 2007]	Olszewski P.K., Bomberg EM, Martell A, Grace MK, Levine AS. Intraventricular ghrelin activates oxytocin neurons: implications in feeding behavior. Neuroreport. 2007 Mar 26;18(5):499-503.
21473894	Research paper	[Primeaux S.D. 2011]	Primeaux SD. QRFP in female rats: effects on high fat food intake and hypothalamic gene expression across the estrous cycle. Peptides. 2011 Jun;32(6):1270-5.
22327910	Review	[Rediger A. et al., 2012]	Rediger A, Piechowski CL, Habegger K, Grüters A, Krude H, Tschöp MH, Kleinau G, Biebermann H. MC4R dimerization in the paraventricular nucleus and GHSR/MC3R heterodimerization in the arcuate nucleus: is there relevance for body weight regulation? Neuroendocrinology. 2012;95(4):277-88. doi: 10.1159/000334903
17235396	Research paper	[Ren D. et al., 2007]	Ren D., Zhou Y, Morris D, Li M, Li Z, Rui L. Neuronal SH2B1 is essential for controlling energy and glucose homeostasis. J Clin Invest. 2007 Feb;117(2):397-406. Epub 2007 Jan 18.
22569073	Research paper	[Ren G. et al., 2012]	Ren G., Kim JY, Smas CM. Identification of RIFL, a novel adipocyte-enriched insulin target gene with a role in lipid metabolism. Am J Physiol Endocrinol Metab. 2012 Aug 1;303(3):E334-51. doi: 10.1152/ajpendo.00084.2012. Epub 2012 May 8.
10915224	Research paper	[Rounseville M.P. et al., 2000]	Rounseville MP, Davis TP. Prohormone convertase and autocrine growth factor mRNAs are coexpressed in small cell lung carcinoma. J Mol Endocrinol. 2000 Aug;25(1):121-8.
23515889	Review	[Sakurai T. 2013]	Sakurai T. NPBWR1 and NPBWR2: Implications in Energy Homeostasis, Pain, and Emotion. Front Endocrinol (Lausanne). 2013 Mar 18;4:23. doi: 10.3389/fendo.2013.00023. eCollection 2013.
15500544	Research paper	[Samson W.K. et al., 2004]	Samson W.K., Baker JR, Samson CK, Samson HW, Taylor MM. Central neuropeptide B administration activates stress hormone secretion and stimulates feeding in male rats. J Neuroendocrinol. 2004 Oct;16(10):842-9.
12167841	Review	[Schwartz M.W. et al., 2002]	Schwartz M.W., Morton GJ. Obesity: keeping hunger at bay. Nature. 2002 Aug 8;418(6898):595-7.
18725082	Review	[Shioda S. et al., 2008]	Shioda S, Takenoya F, Yagi M, Wang L, Hori Y, Kageyama H. Neural networks of several novel neuropeptides involved in feeding regulation. Nutrition. 2008 Sep;24(9):848-53.
16574794	Research paper	[Smith K.L. et al., 2006]	Smith K.L., Patterson M, Dhillo WS, Patel SR, Semjonous NM, Gardiner JV, Ghatei MA, Bloom SR. Neuropeptide S stimulates the hypothalamo-pituitary-adrenal axis and inhibits food intake. Endocrinology. 2006 Jul;147(7):3510-8. Epub 2006 Mar 30.
20610566	Research paper	[Stengel A. et al., 2010]	Stengel A, Coskun T, Goebel M, Wang L, Craft L, Alsina-Fernandez J, Rivier J, Taché Y. Central injection of the stable somatostatin analog ODT8-SST induces a somatostatin2 receptor-mediated orexigenic effect: role of neuropeptide Y and opioid signaling pathways in rats. Endocrinology. 2010 Sep;151(9):4224-35. doi: 10.1210/en.2010-0195. Epub 2010 Jul 7.
19523380	Research paper	[Tachibana T. et al., 2009]	Tachibana T1, Cline MA, Sugahara K, Ueda H, Hiramatsu K. Central administration of somatostatin stimulates feeding behavior in chicks. Gen Comp Endocrinol. 2009 May;161(3):354-9. doi: 10.1016/j.ygcen.2009.01.022. Epub 2009 Feb 1.
22977506	Research paper	[Terashi M. et al., 2011]	Terashi M., Asakawa A, Cheng KC, Koyama KI, Chaolu H, Ushikai M, Inui A. Effects of peripherally administered urocortin 3 on feeding behavior and gastric emptying in mice. Exp Ther Med. 2011 Mar;2(2):333-335. Epub 2011 Jan 20.
24773343	Research paper	[Tolson K.P. et al., 2014]	Tolson KP, Gemelli T, Meyer D, Yazdani U, Kozlitina J, Zinn AR. Inducible neuronal inactivation of Sim1 in adult mice causes hyperphagic obesity. Endocrinology. 2014 Jul;155(7):2436-44. doi: 10.1210/en.2013-2125. Epub 2014 Apr 28.
12639935	Research paper	[Toshinai K. et al., 2003]	Toshinai K, Date Y, Murakami N, Shimada M, Mondal MS, Shimbara T, Guan JL, Wang QP, Funahashi H, Sakurai T, Shioda S, Matsukura S, Kangawa K, Nakazato M. Ghrelin-induced food intake is mediated via the orexin pathway. Endocrinology. 2003 Apr;144(4):1506-12.
17920705	Review	[Ueno H. et al., 2008]	Ueno H, Yamaguchi H, Mizuta M, Nakazato M. The role of PYY in feeding regulation. Regul Pept. 2008 Jan 10;145(1-3):12-6.
23519010	Review	[Vanevski F. Xu B. 2013]	Vanevski F., Xu B. Molecular and neural bases underlying roles of BDNF in the control of body weight. Front Neurosci. 2013 Mar 21;7:37. doi: 10.3389/fnins.2013.00037
25392278	Research paper	[Wu W, Zhang H. 2014]	Wu W, Zhang H. Role of tumor necrosis factor-α and interleukin-1β in anorexia induction following oral exposure to the trichothecene deoxynivalenol (vomitoxin) in the mouse. J Toxicol Sci. 2014;39(6):875-86.
21187319	Research paper	[Yadav V.K. et al., 2011]	Yadav VK, Oury F, Tanaka KF, Thomas T, Wang Y, Cremers S, Hen R, Krust A, Chambon P, Karsenty G. Leptin-dependent serotonin control of appetite: temporal specificity, transcriptional regulation, and therapeutic implications. J Exp Med. 2011 Jan 17;208(1):41-52. doi: 10.1084/jem.20101940. Epub 2010 Dec 27.
23363338	Research paper	[Yamashita M. et al., 2013]	Yamashita M, Takayanagi Y, Yoshida M, Nishimori K, Kusama M, Onaka T. Involvement of prolactin-releasing peptide in the activation of oxytocin neurones in response to food intake. J Neuroendocrinol. 2013 May;25(5):455-65. doi: 10.1111/jne.12019.
23007189	Review	[Yeo G.S. et al., 2012]	Yeo G.S., Heisler LK. Unraveling the brain regulation of appetite: lessons from genetics. Nat Neurosci. 2012 Oct;15(10):1343-9.
21127480	Research paper	[Revelli JP et al., 2011]	Revelli JP, Smith D, Allen J, Jeter-Jones S, Shadoan MK, Desai U, Schneider M, van Sligtenhorst I, Kirkpatrick L, Platt KA, Suwanichkul A, Savelieva K, Gerhardt B, Mitchell J, Syrewicz J, Zambrowicz B, Hamman BD, Vogel P, Powell DR. Profound obesity secondary to hyperphagia in mice lacking kinase suppressor of ras 2. Obesity (Silver Spring). 2011 May;19(5):1010-8. doi: 10.1038/oby.2010.282.
27154742	Review	[Pigeyre M. et al., 2016]	Pigeyre M., Yazdi FT, Kaur Y, Meyre D. Recent progress in genetics, epigenetics and metagenomics unveils the pathophysiology of human obesity. Clin Sci (Lond). 2016 Jun 1;130(12):943-86. doi: 10.1042/CS20160136.
18619628	Research paper	[Coyle CA et al., 2008]	Coyle CA, Strand SC, Good DJ. Reduced activity without hyperphagia contributes to obesity in Tubby mutant mice. Physiol Behav. 2008 Sep 3;95(1-2):168-75. doi: 10.1016/j.physbeh.2008.05.014.

## Sheet: S2_OMIM
Table S2.
Human genes (336) controlling feeding behavior or body weight that were collected from OMIM
Matching terms	Found in	GeneID	Symbol	Full_name	Type_of_gene
obesity | hyperphagia	allelic variants	4160	MC4R	melanocortin 4 receptor	protein-coding
obesity | hyperphagia	allelic variants	4915	NTRK2	neurotrophic tyrosine kinase, receptor, type 2	protein-coding
obesity	allelic variants	154	ADRB2	adrenoceptor beta 2, surface	protein-coding
obesity	allelic variants	155	ADRB3	adrenoceptor beta 3	protein-coding
obesity	allelic variants	181	AGRP	agouti related protein homolog (mouse)	protein-coding
obesity	allelic variants	338	APOB	apolipoprotein B	protein-coding
obesity	allelic variants	364	AQP7	aquaporin 7	protein-coding
anorexia	allelic variants	627	BDNF	brain-derived neurotrophic factor	protein-coding
obesity	allelic variants	1270	CNTF	ciliary neurotrophic factor	protein-coding
obesity	allelic variants	1636	ACE	angiotensin I converting enzyme	protein-coding
obesity	allelic variants	1815	DRD4	dopamine receptor D4	protein-coding
obesity	allelic variants	2161	F12	coagulation factor XII (Hageman factor)	protein-coding
obesity	allelic variants	2692	GHRHR	growth hormone releasing hormone receptor	protein-coding
obesity	allelic variants	2778	GNAS	GNAS complex locus	protein-coding
obesity	allelic variants	2784	GNB3	guanine nucleotide binding protein (G protein), beta polypeptide 3	protein-coding
obesity	allelic variants	2908	NR3C1	nuclear receptor subfamily 3, group C, member 1 (glucocorticoid receptor)	protein-coding
obesity	allelic variants	3557	IL1RN	interleukin 1 receptor antagonist	protein-coding
obesity	allelic variants	3569	IL6	interleukin 6 (interferon, beta 2)	protein-coding
obesity	allelic variants	3643	INSR	insulin receptor	protein-coding
obesity | hyperphagia	allelic variants	3952	LEP	leptin	protein-coding
obesity	allelic variants	3953	LEPR	leptin receptor	protein-coding
obesity	allelic variants	3972	LHB	luteinizing hormone beta polypeptide	protein-coding
obesity	allelic variants	4023	LPL	lipoprotein lipase	protein-coding
hyperphagia	allelic variants	4137	MAPT	microtubule-associated protein tau	protein-coding
obesity	allelic variants	4159	MC3R	melanocortin 3 receptor	protein-coding
obesity	allelic variants	4852	NPY	neuropeptide Y	protein-coding
obesity	allelic variants	4952	OCRL	oculocerebrorenal syndrome of Lowe	protein-coding
obesity | hyperphagia	allelic variants	5122	PCSK1	proprotein convertase subtilisin/kexin type 1	protein-coding
obesity	allelic variants	5144	PDE4D	phosphodiesterase 4D, cAMP-specific	protein-coding
obesity	allelic variants	5167	ENPP1	ectonucleotide pyrophosphatase/phosphodiesterase 1	protein-coding
anorexia	allelic variants	5230	PGK1	phosphoglycerate kinase 1	protein-coding
obesity	allelic variants	5443	POMC	proopiomelanocortin	protein-coding
obesity	allelic variants	5465	PPARA	peroxisome proliferator-activated receptor alpha	protein-coding
obesity	allelic variants	5468	PPARG	peroxisome proliferator-activated receptor gamma	protein-coding
obesity	allelic variants	5506	PPP1R3A	protein phosphatase 1, regulatory subunit 3A	protein-coding
obesity	allelic variants	5697	PYY	peptide YY	protein-coding
obesity	allelic variants	6197	RPS6KA3	ribosomal protein S6 kinase, 90kDa, polypeptide 3	protein-coding
anorexia	allelic variants	6521	SLC4A1	solute carrier family 4 (anion exchanger), member 1	protein-coding
anorexia	allelic variants	6532	SLC6A4	solute carrier family 6 (neurotransmitter transporter), member 4	protein-coding
obesity	allelic variants	6927	HNF1A	HNF1 homeobox A	protein-coding
obesity	allelic variants	7068	THRB	thyroid hormone receptor, beta	protein-coding
obesity	allelic variants	7350	UCP1	uncoupling protein 1 (mitochondrial, proton carrier)	protein-coding
obesity	allelic variants	7351	UCP2	uncoupling protein 2 (mitochondrial, proton carrier)	protein-coding
obesity	allelic variants	7352	UCP3	uncoupling protein 3 (mitochondrial, proton carrier)	protein-coding
obesity	allelic variants	7840	ALMS1	Alstrom syndrome 1	protein-coding
obesity	allelic variants	8195	MKKS	McKusick-Kaufman syndrome	protein-coding
obesity	allelic variants	8431	NR0B2	nuclear receptor subfamily 0, group B, member 2	protein-coding
obesity	allelic variants	8660	IRS2	insulin receptor substrate 2	protein-coding
obesity	allelic variants	9060	PAPSS2	3'-phosphoadenosine 5'-phosphosulfate synthase 2	protein-coding
obesity	allelic variants	9563	H6PD	hexose-6-phosphate dehydrogenase (glucose 1-dehydrogenase)	protein-coding
obesity	allelic variants	9607	CARTPT	CART prepropeptide	protein-coding
obesity	allelic variants	9672	SDC3	syndecan 3	protein-coding
obesity	allelic variants	10806	SDCCAG8	serologically defined colon cancer antigen 8	protein-coding
obesity	allelic variants	11132	CAPN10	calpain 10	protein-coding
obesity	allelic variants	22897	CEP164	centrosomal protein 164kDa	protein-coding
obesity	allelic variants	23590	PDSS1	prenyl (decaprenyl) diphosphate synthase, subunit 1	protein-coding
obesity	allelic variants	27241	BBS9	Bardet-Biedl syndrome 9	protein-coding
obesity	allelic variants	50940	PDE11A	phosphodiesterase 11A	protein-coding
obesity	allelic variants	51738	GHRL	ghrelin/obestatin prepropeptide	protein-coding
obesity	allelic variants	54585	LZTFL1	leucine zipper transcription factor-like 1	protein-coding
anorexia	allelic variants	54658	UGT1A1	UDP glucuronosyltransferase 1 family, polypeptide A1	protein-coding
obesity	allelic variants	54903	MKS1	Meckel syndrome, type 1	protein-coding
obesity	allelic variants	55212	BBS7	Bardet-Biedl syndrome 7	protein-coding
obesity	allelic variants	56623	INPP5E	inositol polyphosphate-5-phosphatase, 72 kDa	protein-coding
obesity	allelic variants	63924	CIDEC	cell death-inducing DFFA-like effector c	protein-coding
anorexia	allelic variants	79087	ALG12	ALG12, alpha-1,6-mannosyltransferase	protein-coding
obesity	allelic variants	80184	CEP290	centrosomal protein 290kDa	protein-coding
obesity	allelic variants	112609	MRAP2	melanocortin 2 receptor accessory protein 2	protein-coding
obesity	allelic variants	116442	RAB39B	RAB39B, member RAS oncogene family	protein-coding
obesity	allelic variants	116519	APOA5	apolipoprotein A-V	protein-coding
obesity	allelic variants	133522	PPARGC1B	peroxisome proliferator-activated receptor gamma, coactivator 1 beta	protein-coding
obesity	allelic variants	255239	ANKK1	ankyrin repeat and kinase domain containing 1	protein-coding
obesity	allelic variants	338557	FFAR4	free fatty acid receptor 4	protein-coding
obesity | anorexia	all text	3356	HTR2A	5-hydroxytryptamine (serotonin) receptor 2A, G protein-coupled	protein-coding
obesity	all text	31	ACACA	acetyl-CoA carboxylase alpha	protein-coding
obesity	all text	81	ACTN4	actinin, alpha 4	protein-coding
obesity	all text	151	ADRA2B	adrenoceptor alpha 2B	protein-coding
obesity	all text	153	ADRB1	adrenoceptor beta 1	protein-coding
obesity	all text	183	AGT	angiotensinogen (serpin peptidase inhibitor, clade A, member 8)	protein-coding
obesity	all text	216	ALDH1A1	aldehyde dehydrogenase 1 family, member A1	protein-coding
obesity	all text	240	ALOX5	arachidonate 5-lipoxygenase	protein-coding
obesity	all text	348	APOE	apolipoprotein E	protein-coding
obesity	all text	367	AR	androgen receptor	protein-coding
anorexia	all text	421	ARVCF	armadillo repeat gene deleted in velocardiofacial syndrome	protein-coding
obesity	all text	434	ASIP	agouti signaling protein	protein-coding
obesity	all text	487	ATP2A1	ATPase, Ca++ transporting, cardiac muscle, fast twitch 1	protein-coding
obesity	all text	546	ATRX	alpha thalassemia/mental retardation syndrome X-linked	protein-coding
obesity	all text	582	BBS1	Bardet-Biedl syndrome 1	protein-coding
obesity	all text	583	BBS2	Bardet-Biedl syndrome 2	protein-coding
obesity	all text	585	BBS4	Bardet-Biedl syndrome 4	protein-coding
obesity	all text	632	BGLAP	bone gamma-carboxyglutamate (gla) protein	protein-coding
obesity	all text	634	CEACAM1	carcinoembryonic antigen-related cell adhesion molecule 1 (biliary glycoprotein)	protein-coding
obesity	all text	655	BMP7	bone morphogenetic protein 7	protein-coding
obesity	all text	657	BMPR1A	bone morphogenetic protein receptor, type IA	protein-coding
obesity | hyperphagia	all text	680	BRS3	bombesin-like receptor 3	protein-coding
obesity	all text	688	KLF5	Kruppel-like factor 5 (intestinal)	protein-coding
obesity	all text	718	C3	complement component 3	protein-coding
obesity	all text	857	CAV1	caveolin 1, caveolae protein, 22kDa	protein-coding
obesity	all text	862	RUNX1T1	runt-related transcription factor 1; translocated to, 1 (cyclin D-related)	protein-coding
obesity	all text	885	CCK	cholecystokinin	protein-coding
obesity	all text	886	CCKAR	cholecystokinin A receptor	protein-coding
obesity	all text	887	CCKBR	cholecystokinin B receptor	protein-coding
obesity	all text	948	CD36	CD36 molecule (thrombospondin receptor)	protein-coding
obesity	all text	1020	CDK5	cyclin-dependent kinase 5	protein-coding
obesity	all text	1050	CEBPA	CCAAT/enhancer binding protein (C/EBP), alpha	protein-coding
obesity	all text	1051	CEBPB	CCAAT/enhancer binding protein (C/EBP), beta	protein-coding
obesity	all text	1130	LYST	lysosomal trafficking regulator	protein-coding
obesity	all text	1149	CIDEA	cell death-inducing DFFA-like effector a	protein-coding
obesity	all text	1268	CNR1	cannabinoid receptor 1 (brain)	protein-coding
obesity	all text	1271	CNTFR	ciliary neurotrophic factor receptor	protein-coding
anorexia	all text	1312	COMT	catechol-O-methyltransferase	protein-coding
obesity	all text	1363	CPE	carboxypeptidase E	protein-coding
obesity	all text	1401	CRP	C-reactive protein, pentraxin-related	protein-coding
obesity | hyperphagia	all text	1588	CYP19A1	cytochrome P450, family 19, subfamily A, polypeptide 1	protein-coding
obesity	all text	1621	DBH	dopamine beta-hydroxylase (dopamine beta-monooxygenase)	protein-coding
obesity	all text	1675	CFD	complement factor D (adipsin)	protein-coding
obesity	all text	1734	DIO2	deiodinase, iodothyronine, type II	protein-coding
obesity	all text	1803	DPP4	dipeptidyl-peptidase 4	protein-coding
obesity | hyperphagia	all text	2099	ESR1	estrogen receptor 1	protein-coding
anorexia	all text	2100	ESR2	estrogen receptor 2 (ER beta)	protein-coding
obesity	all text	2101	ESRRA	estrogen-related receptor alpha	protein-coding
obesity	all text	2150	F2RL1	coagulation factor II (thrombin) receptor-like 1	protein-coding
obesity	all text	2152	F3	coagulation factor III (thromboplastin, tissue factor)	protein-coding
obesity	all text	2167	FABP4	fatty acid binding protein 4, adipocyte	protein-coding
obesity	all text	2169	FABP2	fatty acid binding protein 2, intestinal	protein-coding
obesity	all text	2194	FASN	fatty acid synthase	protein-coding
obesity	all text	2243	FGA	fibrinogen alpha chain	protein-coding
obesity	all text	2303	FOXC2	forkhead box C2 (MFH-1, mesenchyme forkhead 1)	protein-coding
obesity	all text	2308	FOXO1	forkhead box O1	protein-coding
obesity	all text	2332	FMR1	fragile X mental retardation 1	protein-coding
obesity	all text	2572	GAD2	glutamate decarboxylase 2 (pancreatic islets and brain, 65kDa)	protein-coding
obesity	all text	2624	GATA2	GATA binding protein 2	protein-coding
obesity	all text	2625	GATA3	GATA binding protein 3	protein-coding
obesity	all text	2645	GCK	glucokinase (hexokinase 4)	protein-coding
obesity	all text	2660	MSTN	myostatin	protein-coding
obesity	all text	2693	GHSR	growth hormone secretagogue receptor	protein-coding
obesity	all text	2696	GIPR	gastric inhibitory polypeptide receptor	protein-coding
obesity	all text	2834	PRLHR	prolactin releasing hormone receptor	protein-coding
obesity | hyperphagia	all text	2847	MCHR1	melanin-concentrating hormone receptor 1	protein-coding
obesity	all text	2997	GYS1	glycogen synthase 1 (muscle)	protein-coding
obesity	all text	3060	HCRT	hypocretin (orexin) neuropeptide precursor	protein-coding
hyperphagia	all text	3119	HLA-DQB1	major histocompatibility complex, class II, DQ beta 1	protein-coding
obesity	all text	3170	FOXA2	forkhead box A2	protein-coding
obesity	all text	3273	HRG	histidine-rich glycoprotein	protein-coding
obesity | hyperphagia	all text	3290	HSD11B1	hydroxysteroid (11-beta) dehydrogenase 1	protein-coding
obesity	all text	3303	HSPA1A	heat shock 70kDa protein 1A	protein-coding
obesity | hyperphagia	all text	3358	HTR2C	5-hydroxytryptamine (serotonin) receptor 2C, G protein-coupled	protein-coding
hyperphagia | anorexia	all text	3360	HTR4	5-hydroxytryptamine (serotonin) receptor 4, G protein-coupled	protein-coding
obesity	all text	3375	IAPP	islet amyloid polypeptide	protein-coding
anorexia	all text	3440	IFNA2	interferon, alpha 2	protein-coding
obesity	all text	3481	IGF2	insulin-like growth factor 2 (somatomedin A)	protein-coding
obesity	all text	3551	IKBKB	inhibitor of kappa light polypeptide gene enhancer in B-cells, kinase beta	protein-coding
anorexia	all text	3553	IL1B	interleukin 1, beta	protein-coding
obesity	all text	3570	IL6R	interleukin 6 receptor	protein-coding
obesity	all text	3576	IL8	interleukin 8	protein-coding
obesity | hyperphagia	all text	3606	IL18	interleukin 18 (interferon-gamma-inducing factor)	protein-coding
obesity	all text	3630	INS	insulin	protein-coding
obesity	all text	3636	INPPL1	inositol polyphosphate phosphatase-like 1	protein-coding
obesity	all text	3638	INSIG1	insulin induced gene 1	protein-coding
obesity	all text	3651	PDX1	pancreatic and duodenal homeobox 1	protein-coding
obesity	all text	3667	IRS1	insulin receptor substrate 1	protein-coding
obesity	all text	3738	KCNA3	potassium voltage-gated channel, shaker-related subfamily, member 3	protein-coding
obesity	all text	3762	KCNJ5	potassium inwardly-rectifying channel, subfamily J, member 5	protein-coding
obesity	all text	3827	KNG1	kininogen 1	protein-coding
obesity	all text	3991	LIPE	lipase, hormone-sensitive	protein-coding
obesity	all text	4000	LMNA	lamin A/C	protein-coding
obesity	all text	4035	LRP1	low density lipoprotein receptor-related protein 1	protein-coding
obesity	all text	4041	LRP5	low density lipoprotein receptor-related protein 5	protein-coding
obesity	all text	4204	MECP2	methyl CpG binding protein 2 (Rett syndrome)	protein-coding
obesity	all text	4233	MET	met proto-oncogene	protein-coding
obesity	all text	4489	MT1A	metallothionein 1A	protein-coding
obesity	all text	4519	MT-CYB	mitochondrially encoded cytochrome b	protein-coding
anorexia	all text	4566	MT-TK	mitochondrially encoded tRNA lysine	tRNA
obesity	all text	4692	NDN	necdin, melanoma antigen (MAGE) family member	protein-coding
obesity	all text	4790	NFKB1	nuclear factor of kappa light polypeptide gene enhancer in B-cells 1	protein-coding
obesity	all text	4808	NHLH2	nescient helix loop helix 2	protein-coding
obesity	all text	4888	NPY6R	neuropeptide Y receptor Y6 (pseudogene)	pseudo
obesity	all text	4889	NPY5R	neuropeptide Y receptor Y5	protein-coding
anorexia	all text	4925	NUCB2	nucleobindin 2	protein-coding
anorexia	all text	4982	TNFRSF11B	tumor necrosis factor receptor superfamily, member 11b	protein-coding
obesity	all text	5025	P2RX4	purinergic receptor P2X, ligand-gated ion channel, 4	protein-coding
obesity	all text	5054	SERPINE1	serpin peptidase inhibitor, clade E (nexin, plasminogen activator inhibitor type 1), member 1	protein-coding
obesity	all text	5140	PDE3B	phosphodiesterase 3B, cGMP-inhibited	protein-coding
obesity	all text	5245	PHB	prohibitin	protein-coding
hyperphagia | anorexia	all text	5290	PIK3CA	phosphatidylinositol-4,5-bisphosphate 3-kinase, catalytic subunit alpha	protein-coding
anorexia	all text	5294	PIK3CG	phosphatidylinositol-4,5-bisphosphate 3-kinase, catalytic subunit gamma	protein-coding
obesity	all text	5319	PLA2G1B	phospholipase A2, group IB (pancreas)	protein-coding
obesity	all text	5346	PLIN1	perilipin 1	protein-coding
obesity	all text	5367	PMCH	pro-melanin-concentrating hormone	protein-coding
obesity	all text	5446	PON3	paraoxonase 3	protein-coding
obesity	all text	5467	PPARD	peroxisome proliferator-activated receptor delta	protein-coding
obesity |anorexia	all text	5539	PPY	pancreatic polypeptide	protein-coding
obesity | hyperphagia	all text	5577	PRKAR2B	protein kinase, cAMP-dependent, regulatory, type II, beta	protein-coding
obesity	all text	5595	MAPK3	mitogen-activated protein kinase 3	protein-coding
obesity	all text	5599	MAPK8	mitogen-activated protein kinase 8	protein-coding
obesity	all text	5601	MAPK9	mitogen-activated protein kinase 9	protein-coding
obesity	all text	5604	MAP2K1	mitogen-activated protein kinase kinase 1	protein-coding
obesity	all text	5629	PROX1	prospero homeobox 1	protein-coding
obesity	all text	5728	PTEN	phosphatase and tensin homolog	protein-coding
obesity	all text	5733	PTGER3	prostaglandin E receptor 3 (subtype EP3)	protein-coding
obesity | anorexia	all text	5743	PTGS2	prostaglandin-endoperoxide synthase 2 (prostaglandin G/H synthase and cyclooxygenase)	protein-coding
obesity	all text	5770	PTPN1	protein tyrosine phosphatase, non-receptor type 1	protein-coding
obesity	all text	5781	PTPN11	protein tyrosine phosphatase, non-receptor type 11	protein-coding
obesity	all text	5947	RBP1	retinol binding protein 1, cellular	protein-coding
obesity	all text	5950	RBP4	retinol binding protein 4, plasma	protein-coding
obesity	all text	6091	ROBO1	roundabout, axon guidance receptor, homolog 1 (Drosophila)	protein-coding
obesity	all text	6198	RPS6KB1	ribosomal protein S6 kinase, 70kDa, polypeptide 1	protein-coding
obesity	all text	6303	SAT1	spermidine/spermine N1-acetyltransferase 1	protein-coding
obesity	all text	6311	ATXN2	ataxin 2	protein-coding
obesity	all text	6319	SCD	stearoyl-CoA desaturase (delta-9-desaturase)	protein-coding
obesity	all text	6347	CCL2	chemokine (C-C motif) ligand 2	protein-coding
obesity | hyperphagia	all text	6382	SDC1	syndecan 1	protein-coding
obesity	all text	6399	TRAPPC2	trafficking protein particle complex 2	protein-coding
obesity	all text	6425	SFRP5	secreted frizzled-related protein 5	protein-coding
obesity | hyperphagia	all text	6492	SIM1	single-minded family bHLH transcription factor 1	protein-coding
anorexia	all text	6530	SLC6A2	solute carrier family 6 (neurotransmitter transporter), member 2	protein-coding
obesity	all text	6696	SPP1	secreted phosphoprotein 1	protein-coding
obesity	all text	6720	SREBF1	sterol regulatory element binding transcription factor 1	protein-coding
obesity	all text	6774	STAT3	signal transducer and activator of transcription 3 (acute-phase response factor)	protein-coding
obesity	all text	7040	TGFB1	transforming growth factor, beta 1	protein-coding
obesity | hyperphagia	all text	7054	TH	tyrosine hydroxylase	protein-coding
obesity	all text	7099	TLR4	toll-like receptor 4	protein-coding
obesity | hyperphagia	all text	7100	TLR5	toll-like receptor 5	protein-coding
obesity	all text	7124	TNF	tumor necrosis factor	protein-coding
obesity	all text	7275	TUB	tubby bipartite transcription factor	protein-coding
obesity	all text	7287	TULP1	tubby like protein 1	protein-coding
obesity	all text	7291	TWIST1	twist family bHLH transcription factor 1	protein-coding
obesity	all text	7314	UBB	ubiquitin B	protein-coding
obesity	all text	7349	UCN	urocortin	protein-coding
obesity	all text	7391	USF1	upstream transcription factor 1	protein-coding
obesity	all text	7423	VEGFB	vascular endothelial growth factor B	protein-coding
obesity	all text	7425	VGF	VGF nerve growth factor inducible	protein-coding
obesity	all text	7494	XBP1	X-box binding protein 1	protein-coding
obesity	all text	7942	TFEB	transcription factor EB	protein-coding
obesity	all text	8091	HMGA2	high mobility group AT-hook 2	protein-coding
obesity	all text	8204	NRIP1	nuclear receptor interacting protein 1	protein-coding
obesity	all text	8450	CUL4B	cullin 4B	protein-coding
obesity	all text	8455	ATRN	attractin	protein-coding
obesity	all text	8527	DGKD	diacylglycerol kinase, delta 130kDa	protein-coding
obesity	all text	8648	NCOA1	nuclear receptor coactivator 1	protein-coding
obesity	all text	8694	DGAT1	diacylglycerol O-acyltransferase 1	protein-coding
obesity	all text	8788	DLK1	delta-like 1 homolog (Drosophila)	protein-coding
obesity	all text	8841	HDAC3	histone deacetylase 3	protein-coding
obesity	all text	8878	SQSTM1	sequestosome 1	protein-coding
obesity	all text	9131	AIFM1	apoptosis-inducing factor, mitochondrion-associated, 1	protein-coding
obesity	all text	9244	CRLF1	cytokine receptor-like factor 1	protein-coding
obesity | anorexia	all text	9370	ADIPOQ	adiponectin, C1Q and collagen domain containing	protein-coding
obesity	all text	9453	GGPS1	geranylgeranyl diphosphate synthase 1	protein-coding
obesity	all text	9479	MAPK8IP1	mitogen-activated protein kinase 8 interacting protein 1	protein-coding
anorexia	all text	9518	GDF15	growth differentiation factor 15	protein-coding
obesity	all text	9572	NR1D1	nuclear receptor subfamily 1, group D, member 1	protein-coding
obesity	all text	9573	GDF3	growth differentiation factor 3	protein-coding
obesity	all text	9575	CLOCK	clock circadian regulator	protein-coding
obesity	all text	9641	IKBKE	inhibitor of kappa light polypeptide gene enhancer in B-cells, kinase epsilon	protein-coding
obesity	all text	9927	MFN2	mitofusin 2	protein-coding
obesity	all text	9975	NR1D2	nuclear receptor subfamily 1, group D, member 2	protein-coding
obesity	all text	10135	NAMPT	nicotinamide phosphoribosyltransferase	protein-coding
obesity	all text	10462	CLEC10A	C-type lectin domain family 10, member A	protein-coding
obesity	all text	10499	NCOA2	nuclear receptor coactivator 2	protein-coding
obesity	all text	10580	SORBS1	sorbin and SH3 domain containing 1	protein-coding
obesity	all text	10644	IGF2BP2	insulin-like growth factor 2 mRNA binding protein 2	protein-coding
obesity	all text	10743	RAI1	retinoic acid induced 1	protein-coding
obesity	all text	10874	NMU	neuromedin U	protein-coding
obesity	all text	10886	NPFFR2	neuropeptide FF receptor 2	protein-coding
obesity	all text	10891	PPARGC1A	peroxisome proliferator-activated receptor gamma, coactivator 1 alpha	protein-coding
obesity	all text	10928	RALBP1	ralA binding protein 1	protein-coding
obesity	all text	10999	SLC27A4	solute carrier family 27 (fatty acid transporter), member 4	protein-coding
obesity	all text	11254	SLC6A14	solute carrier family 6 (amino acid transporter), member 14	protein-coding
obesity | hyperphagia	all text	22852	ANKRD26	ankyrin repeat domain 26	protein-coding
obesity	all text	22954	TRIM32	tripartite motif containing 32	protein-coding
obesity	all text	23175	LPIN1	lipin 1	protein-coding
obesity	all text	23216	TBC1D1	TBC1 (tre-2/USP6, BUB2, cdc16) domain family, member 1	protein-coding
obesity	all text	23411	SIRT1	sirtuin 1	protein-coding
obesity	all text	25819	CCRN4L	CCR4 carbon catabolite repression 4-like (S. cerevisiae)	protein-coding
obesity | hyperphagia	all text	25970	SH2B1	SH2B adaptor protein 1	protein-coding
obesity	all text	26027	ACOT11	acyl-CoA thioesterase 11	protein-coding
obesity	all text	26291	FGF21	fibroblast growth factor 21	protein-coding
obesity	all text	29106	SCG3	secretogranin III	protein-coding
obesity	all text	50943	FOXP3	forkhead box P3	protein-coding
obesity	all text	51083	GAL	galanin/GMAP prepropeptide	protein-coding
obesity	all text	51129	ANGPTL4	angiopoietin-like 4	protein-coding
obesity	all text	51141	INSIG2	insulin induced gene 2	protein-coding
obesity	all text	51684	SUFU	suppressor of fused homolog (Drosophila)	protein-coding
obesity	all text	51715	RAB23	RAB23, member RAS oncogene family	protein-coding
obesity	all text	54551	MAGEL2	MAGE-like 2	protein-coding
obesity	all text	54741	LEPROT	leptin receptor overlapping transcript	protein-coding
obesity	all text	55629	PNRC2	proline-rich nuclear receptor coactivator 2	protein-coding
obesity	all text	55818	KDM3A	lysine (K)-specific demethylase 3A	protein-coding
obesity	all text	55869	HDAC8	histone deacetylase 8	protein-coding
obesity	all text	56729	RETN	resistin	protein-coding
obesity	all text	56853	CELF4	CUGBP, Elav-like family member 4	protein-coding
obesity	all text	57194	ATP10A	ATPase, class V, type 10A	protein-coding
obesity	all text	57761	TRIB3	tribbles pseudokinase 3	protein-coding
obesity	all text	63976	PRDM16	PR domain containing 16	protein-coding
obesity	all text	64326	RFWD2	ring finger and WD repeat domain 2, E3 ubiquitin protein ligase	protein-coding
obesity	all text	64784	CRTC3	CREB regulated transcription coactivator 3	protein-coding
obesity	all text	66036	MTMR9	myotubularin related protein 9	protein-coding
obesity | hyperphagia	all text	79068	FTO	fat mass and obesity associated	protein-coding
obesity	all text	79071	ELOVL6	ELOVL fatty acid elongase 6	protein-coding
obesity	all text	79135	APOO	apolipoprotein O	protein-coding
obesity	all text	79661	NEIL1	nei endonuclease VIII-like 1 (E. coli)	protein-coding
obesity	all text	79738	BBS10	Bardet-Biedl syndrome 10	protein-coding
obesity	all text	79827	CLMP	CXADR-like membrane protein	protein-coding
obesity	all text	79966	SCD5	stearoyl-CoA desaturase 5	protein-coding
obesity	all text	80168	MOGAT2	monoacylglycerol O-acyltransferase 2	protein-coding
obesity	all text	80339	PNPLA3	patatin-like phospholipase domain containing 3	protein-coding
obesity	all text	83854	ANGPTL6	angiopoietin-like 6	protein-coding
obesity	all text	84100	ARL6	ADP-ribosylation factor-like 6	protein-coding
obesity	all text	84159	ARID5B	AT rich interactive domain 5B (MRF1-like)	protein-coding
obesity	all text	84251	SGIP1	SH3-domain GRB2-like (endophilin) interacting protein 1	protein-coding
obesity	all text	84295	PHF6	PHD finger protein 6	protein-coding
obesity	all text	84539	MCHR2	melanin-concentrating hormone receptor 2	protein-coding
obesity	all text	84803	AGPAT9	1-acylglycerol-3-phosphate O-acyltransferase 9	protein-coding
obesity	all text	114294	LACTB	lactamase, beta	protein-coding
obesity	all text	114548	NLRP3	NLR family, pyrin domain containing 3	protein-coding
obesity	all text	114815	SORCS1	sortilin-related VPS10 domain containing receptor 1	protein-coding
obesity	all text	114899	C1QTNF3	C1q and tumor necrosis factor related protein 3	protein-coding
obesity	all text	126129	CPT1C	carnitine palmitoyltransferase 1C	protein-coding
anorexia	all text	127343	DMBX1	diencephalon/mesencephalon homeobox 1	protein-coding
obesity	all text	130399	ACVR1C	activin A receptor, type IC	protein-coding
obesity	all text	151176	FAM132B	family with sequence similarity 132, member B	protein-coding
obesity	all text	151306	GPBAR1	G protein-coupled bile acid receptor 1	protein-coding
obesity | hyperphagia	all text	151887	CCDC80	coiled-coil domain containing 80	protein-coding
obesity	all text	157680	VPS13B	vacuolar protein sorting 13 homolog B (yeast)	protein-coding
obesity	all text	166379	BBS12	Bardet-Biedl syndrome 12	protein-coding
obesity	all text	200186	CRTC2	CREB regulated transcription coactivator 2	protein-coding
obesity	all text	252995	FNDC5	fibronectin type III domain containing 5	protein-coding
hyperphagia	all text	256933	NPB	neuropeptide B	protein-coding
obesity	all text	283120	H19	H19, imprinted maternally expressed transcript (non-protein coding)	ncRNA
obesity	all text	387715	ARMS2	age-related maculopathy susceptibility 2	protein-coding
hyperphagia	all text	390259	BSX	brain-specific homeobox	protein-coding
obesity	all text	406895	MIR103A1	microRNA 103a-1	miscRNA
obesity	all text	406901	MIR107	microRNA 107	miscRNA
obesity	all text	493829	TRIM72	tripartite motif containing 72	protein-coding
obesity | hyperphagia	all text	100033413	SNORD116-1	small nucleolar RNA, C/D box 116-1	snoRNA
obesity	all text	101180898	LINC00237	long intergenic non-protein coding RNA 237	ncRNA

## Sheet: S3_Syndromes
Table S3.
Human genes (37) associated with syndromes that included obesity as one of the phenotypic characteristics (Bardet-Biedl, Prader-Willi, Alstrom, etc).
Syndrome	Official Symbol	Gene ID	Official Full Name
Alstrom syndrome	ALMS1	7840	centrosome and basal body associated protein	OMIM, [Pigeyre M. et al., 2016]
Bardet-Biedl syndrome 10	BBS10	79738	Bardet-Biedl syndrome 10	OMIM, [Pigeyre M. et al., 2016]
Bardet-Biedl syndrome 11	TRIM32	22954	tripartite motif containing 32	OMIM, [Pigeyre M. et al., 2016]
Bardet-Biedl syndrome 12	BBS12	166379	Bardet-Biedl syndrome 12	OMIM, [Pigeyre M. et al., 2016]
Bardet-Biedl syndrome 13	MKS1	54903	Meckel syndrome, type 1	OMIM, [Pigeyre M. et al., 2016]
Bardet-Biedl syndrome 14	CEP290	80184	centrosomal protein 290kDa	OMIM, [Pigeyre M. et al., 2016]
Bardet-Biedl syndrome 14, modifier of	TMEM67	91147	transmembrane protein 67	OMIM, [Pigeyre M. et al., 2016]
Bardet-Biedl syndrome 15	WDPCP	51057	WD repeat containing planar cell polarity effecto	OMIM, [Pigeyre M. et al., 2016]
Bardet-Biedl syndrome 16	SDCCAG8	10806	serologically defined colon cancer antigen 8	OMIM, [Pigeyre M. et al., 2016]
Bardet-Biedl syndrome 17	LZTFL1	54585	leucine zipper transcription factor like 1	OMIM, [Pigeyre M. et al., 2016]
Bardet-Biedl syndrome 18	BBIP1	92482	BBSome interacting protein 1	OMIM, [Pigeyre M. et al., 2016]
Bardet-Biedl syndrome 19	IFT27	11020	intraflagellar transport 27	OMIM, [Pigeyre M. et al., 2016]
Bardet-Biedl syndrome 1	BBS1	582	Bardet-Biedl syndrome 1	OMIM, [Pigeyre M. et al., 2016]
Bardet-Biedl syndrome 2	BBS2	583	Bardet-Biedl syndrome 2	OMIM, [Pigeyre M. et al., 2016]
Bardet-Biedl syndrome 3	ARL6	84100	ADP ribosylation factor like GTPase 6	OMIM, [Pigeyre M. et al., 2016]
Bardet-Biedl syndrome 4	BBS4	585	Bardet-Biedl syndrome 4	OMIM, [Pigeyre M. et al., 2016]
Bardet-Biedl syndrome 5	BBS5	129880	Bardet-Biedl syndrome 5	OMIM, [Pigeyre M. et al., 2016]
Bardet-Biedl syndrome 6	MKKS	8195	McKusick-Kaufman syndrome	OMIM, [Pigeyre M. et al., 2016]
Bardet-Biedl syndrome 7	BBS7	55212	Bardet-Biedl syndrome 7	OMIM, [Pigeyre M. et al., 2016]
Bardet-Biedl syndrome 8	TTC8	123016	tetratricopeptide repeat domain 8	OMIM, [Pigeyre M. et al., 2016]
Bardet-Biedl syndrome 9	BBS9	27241	Bardet-Biedl syndrome 9	OMIM, [Pigeyre M. et al., 2016]
Borjeson-Forssman-Lehmann syndrome	PHF6	84295	PHD finger protein 6	OMIM, [Pigeyre M. et al., 2016]
Carpenter syndrome 1	RAB23	51715	RAB23, member RAS oncogene family	OMIM, [Pigeyre M. et al., 2016]
Cohen syndrome	VPS13B	157680	vacuolar protein sorting 13 homolog B	OMIM, [Pigeyre M. et al., 2016]
Kabuki syndrome 1	KMT2D	8085	lysine methyltransferase 2D	OMIM, [Cheon CK, Ko JM 2015], [Pigeyre M. et al., 2016], [White SM et al., 2004]
Kabuki syndrome 2	KDM6A	7403	lysine demethylase 6A	OMIM, [Cheon CK, Ko JM 2015], [Pigeyre M. et al., 2016], [White SM et al., 2004]
MOMO syndrome	LINC00237	101180898	long intergenic non-protein coding RNA 237	According to OMIM this gene (LINC00237) was noted as a candidate gene for MOMO syndrome in [PubMed: 23034868], but was not found in the SYNDROME entry 157980
Prader-Willi syndrome	NDN	4692	necdin, MAGE family member	OMIM, [Pigeyre M. et al., 2016]
Prader-Willi syndrome	SNRPN	6638	small nuclear ribonucleoprotein polypeptide N	OMIM, [Pigeyre M. et al., 2016]
Prader–Willi syndrome	MKRN3	7681	makorin ring finger protein 3	[Pigeyre M. et al., 2016]
Prader–Willi syndrome	NPAP1	23742	nuclear pore associated protein 1	[Pigeyre M. et al., 2016]
Prader–Willi syndrome	SNURF	8926	SNRPN upstream reading frame	[Pigeyre M. et al., 2016]
Pseudohypoparathyroidism, type IA (ALBRIGHT HEREDITARY OSTEODYSTROPHY WITH MULTIPLE HORMONE RESISTANCE)	GNAS	2778	GNAS complex locus	OMIM, [Pigeyre M. et al., 2016]
Rubinstein-Taybi syndrome 1	CREBBP	1387	CREB binding protein	OMIM
Smith-Magenis syndrome	RAI1	10743	retinoic acid induced 1	OMIM, [Pigeyre M. et al., 2016]
WAGRO syndrome	BDNF	627	brain derived neurotrophic factor	OMIM
WAGRO syndrome	NTRK2	4915	neurotrophic receptor tyrosine kinase 2	[Goldstone AP, Beales PL. 2008]
REFERENCES
Cheon CK, Ko JM.	Kabuki syndrome: clinical and molecular characteristics.		Korean J Pediatr. 2015 Sep;58(9):317-24. doi: 10.3345/kjp.2015.58.9.317. Epub 2015 Sep 21.
Goldstone AP, Beales PL.	Genetic obesity syndromes.		Front Horm Res. 2008;36:37-60. doi: 10.1159/0000115336.
White SM, Thompson EM, Kidd A, Savarirayan R, Turner A, Amor D, Delatycki MB, Fahey M, Baxendale A, White S, Haan E, Gibson K, Halliday JL, Bankier A.	Growth, behavior, and clinical findings in 27 patients with Kabuki (Niikawa-Kuroki) syndrome.		Am J Med Genet A. 2004 Jun 1;127A(2):118-27.
Pigeyre M., Yazdi FT, Kaur Y, Meyre D.	Recent progress in genetics, epigenetics and metagenomics unveils the pathophysiology of human obesity.		Clin Sci (Lond). 2016 Jun 1;130(12):943-86. doi: 10.1042/CS20160136.

## Sheet: S4_GWAS
Table S4.
Data from the GWAS meta-analysis papers.
Lead SNPs with genome-wide significant (P < 5×10−8) associations with BMI (164)
and genes listed in GWAS meta-analysis articles and located in the regions around the 164 lead SNPs (184)
Population	Gene	SNP	Finale P value	Phenotype	Novel or known	Ref.	Status or potential significance	Comment from the GWAS meta-analysis paper
East Asians	ADCY3	rs6545814	1.35e-13	Body mass index	Previous BMI loci	[ Wen W. et al., 2012 ]	Nearest gene, eQTL	-
African ancestry	ADCY3	rs7586879	3.60 × 10−8	Body mass index	Previous BMI loci	[Monda K.L. et al., 2013]	Nearest gene	-
European	ADCY3	rs713586	6.17e-22	body mass index	Newly identified	[Speliotes E.K. et al., 2010]	eQTL, BMI-associated variant is in strong LD (r2 ≥ 0.75) with the missense variant in the indicated gene
Asian	ADCY3	rs6545814	1.3e-10	body mass index	Previous BMI loci	[Wen W. et al., 2014]	Nearest gene	-
European	ADCY3	rs10182181	8.78e-24	body mass index	Previous BMI loci	[Locke A.E. et al., 2015]	Nearest gene, Notable gene from biological relevance to obesity, BMI-associated variant is in strong LD (r2 ≥ 0.7) with the missense variant in the indicated gene, eQTL
North American-Australian-European	ADCY3	rs6752378	1.05x10-10	childhood body mass index	Previous BMI loci	[Bradfield J.P. et al., 2012]	Nearest gene (by I.E.)
European	ADCY9	rs2531995	4.04 × 10−8	body mass index (Obesity class I)	Newly identified	[Berndt S.I. et al., 2013]	Nearest gene, eQTL	ADCY9 (encoding adenylate cyclase 9), which catalyzes the formation of cyclic AMP from ATP. This SNP was found to be associated with ADCY9 expression in several tissue types (Supplementary Table 8). Loci near other adenylate cyclase genes have been associated with several T2D-related traits, such as glucose homeostasis and susceptibility to T2D (ADCY5)38,39
European + non-European	ADPGK-AS1	rs7164727	3.92 × 10−9	body mass index	Newly identified	[Locke A.E. et al., 2015]	Nearest gene
European	AGBL4	rs657452	5.48 × 10−13	body mass index	Newly identified	[Locke A.E. et al., 2015]	Nearest gene
Asian	ALDH2	rs671	3.4e-11	body mass index	Newly identified	[Wen W. et al., 2014]	Nearest gene	The locus represented by rs671 contains the ALDH2 gene, which is involved in dehydrogenation of acetaldehyde and is associated with alcohol consumption behavior and alcohol flushing responses in Asians (22,28,29). GWAS have reported that the BMI-increasing allele of this SNP is associated with diverse traits, including alcohol consumption behavior (22), increased intracranial aneurysm (30), trigl…
European	AMPD2	rs17024393	7.03e-14	body mass index	Previous BMI loci	[Locke A.E. et al., 2015]	DEPICT analyses
European	APOBR	rs7359397	1.88e-20	body mass index	Previous BMI loci	[Speliotes E.K. et al., 2010]	BMI-associated variant is in strong LD (r2 ≥ 0.75) with the missense variant in the indicated gene , eQTL , Other nearby genes ( within +/− 500 kb of the lead SNP)
European	APOBR	rs2650492	1.92 × 10−9	body mass index	Newly identified	[Locke A.E. et al., 2015]	Notable gene from biological relevance to obesity
European	APOBR	rs3888190	3.14e-23	body mass index	Previous BMI loci	[Locke A.E. et al., 2015]	BMI-associated variant is in strong LD (r2 ≥ 0.7) with the missense variant in the indicated gene, eQTL
4: European ancestry (EA), African-Americans, Hispanics and East Asians	APOC1	rs2075650	5.99e-11	body mass index	Newly identified	[Guo Y. et al., 2013]	Other nearby gene	The G allele of rs2075650, associated with lower BMI in the current report, has been reported to be associated with elevated Alzheimer’s disease risk (32) increased total cholesterol concentrations (33) and longevity (34,35).
European	APOC1	rs2075650	1.25e-08	body mass index	Previous BMI loci	[Locke A.E. et al., 2015]	Notable gene from biological relevance to obesity
4: European ancestry (EA), African-Americans, Hispanics and East Asians	APOE	rs2075650	5.99e-11	body mass index	Newly identified	[Guo Y. et al., 2013]	Other nearby gene	The G allele of rs2075650, associated with lower BMI in the current report, has been reported to be associated with elevated Alzheimer’s disease risk (32) increased total cholesterol concentrations (33) and longevity (34,35).
European	APOE	rs2075650	1.25e-08	body mass index	Previous BMI loci	[Locke A.E. et al., 2015]	Notable gene from biological relevance to obesity
European + non-European	ASB4	rs6465468	4.98 × 10−8	body mass index	Newly identified	[Locke A.E. et al., 2015]	Nearest gene, Notable gene from biological relevance to obesity
European	ATP2A1	rs3888191	3.14e-23	body mass index	Previous BMI loci	[Locke A.E. et al., 2015]	Nearest gene (I.E)
European	ATXN2L	rs7359397	1.88e-20	body mass index	Previous BMI loci	[Speliotes E.K. et al., 2010]	BMI-associated variant is in strong LD (r2 ≥ 0.75) with the missense variant in the indicated gene , Other nearby gene ( within +/− 500 kb of the lead SNP)
European	ATXN2L	rs3888190	3.14e-23	body mass index	Previous BMI loci	[Locke A.E. et al., 2015]	eQTL
European	BAIAP2	rs7503807	1.98 × 10−8	body mass index (Overweight class)	Newly identified	[Berndt S.I. et al., 2013]	Notable gene from biological relevance to obesity	BAIAP2 gene (encoding BAI1-associated protein 2) ( within 500 kb from rs7503807) , a brain-specific angiogenesis inhibitor (BAI1)-binding protein that regulates insulin uptake in the central nervous system
European + non-European	BBS4	rs7164727	3.92 × 10−9	body mass index	Newly identified	[Locke A.E. et al., 2015]	Notable gene from biological relevance to obesity, BMI-associated variant is in strong LD (r2 ≥ 0.7) with the missense variant in the indicated gene , eQTL
European	BCDIN3D	rs7138803	8.15e-24	body mass index	Previous BMI loci	[Locke A.E. et al., 2015]	Nearest gene
East Asians	BDNF	rs6265	3.56e-13	Body mass index	Previous BMI loci	[ Wen W. et al., 2012 ]	Nearest gene
European	BDNF	rs10767664	4.69e-26	body mass index	Previous BMI loci	[Speliotes E.K. et al., 2010]	Nearest gene, Biological candidate, BMI-associated variant is in strong LD (r2 ≥ 0.75) with the missense variant in the indicated gene
Asian	BDNF	rs11030104	2.36e-20	body mass index	Previous BMI loci	[Wen W. et al., 2014]	Nearest gene	-
4: European ancestry (EA), African-Americans, Hispanics and East Asians	BDNF	rs10767664	7.87e-14	body mass index	Previous BMI loci	[Guo Y. et al., 2013]	Nearest gene	-
European	BDNF	rs11030104	5.56e-28	body mass index	Previous BMI loci	[Locke A.E. et al., 2015]	Nearest gene, Notable gene from biological relevance to obesity, BMI-associated variant is in strong LD (r2 ≥ 0.7) with the missense variant in the indicated gene
European	C18orf8	rs1808579	4.17e-08	body mass index	Previous BMI loci	[Locke A.E. et al., 2015]	Nearest gene, eQTL
European	C1QTNF4	rs3817334	5.15e-17	body mass index	Previous BMI loci	[Locke A.E. et al., 2015]	eQTL
European	C6orf106	rs205262	1.75e-10	body mass index	Previous BMI loci	[Locke A.E. et al., 2015]	Nearest gene
European	CADM1	rs12286929	1.31 × 10−12	body mass index	Newly identified	[Locke A.E. et al., 2015]	Nearest gene
European	CADM2	rs13078807	3.94e-11	body mass index	Newly identified	[Speliotes E.K. et al., 2010]	Nearest gene	-
European	CADM2	rs13078960	1.74e-14	body mass index	Previous BMI loci	[Locke A.E. et al., 2015]	Nearest gene, DEPICT analyses
European + non-European	CALCR	rs9641123	2.08 × 10−10	body mass index	Newly identified	[Locke A.E. et al., 2015]	Nearest gene, Notable gene from biological relevance to obesity
European + non-European	CBLN1	rs2080454	8.60 × 10−9	body mass index	Newly identified	[Locke A.E. et al., 2015]	Nearest gene
European	CCDC171	rs4740619	4.56 × 10−9	body mass index	Newly identified	[Locke A.E. et al., 2015]	Nearest gene, copy number variation, BMI-associated variant is in strong LD (r2 ≥ 0.7) with the missense variant in the indicated gene
East Asians	CDKAL1	rs9356744	2e-11	Body mass index	Newly identified	[ Wen W. et al., 2012 ]	Nearest gene	CDKAL1 gene has been reported to affect type 2 diabetes risk in a number of studies (15–17). Тwo SNPs in the CDKAL1 gene (rs9356744 and rs9368222, Supplementary Table 9) are cis-expression quantitative trait loci (eQTLs) for the nearby E2F3 gene, a transcription factor and tumor suppressor (19)
European	CELF1	rs3817334	1.59E-12	body mass index	Previous BMI loci	[Speliotes E.K. et al., 2010]	eQTL , Other nearby gene ( within +/− 500 kb of the lead SNP)
European	CELF1	rs3817334	5.15e-17	body mass index	Previous BMI loci	[Locke A.E. et al., 2015]	DEPICT analyses
European	CLIP1	rs11057405	2.02 × 10−8	body mass index	Newly identified	[Locke A.E. et al., 2015]	Nearest gene
European	COL4A3BP	rs2112347	6.19e-17	body mass index	Previous BMI loci	[Locke A.E. et al., 2015]	Notable gene from biological relevance to obesity
European + non-European	CREB1	rs17203016	3.41 × 10−8	body mass index	Newly identified	[Locke A.E. et al., 2015]	Nearest gene, Notable gene from biological relevance to obesity
European	CYP17A1	rs11191560	8.45 × 10−9	body mass index	Newly identified	[Locke A.E. et al., 2015]	Notable gene from biological relevance to obesity
European + non-European	CYP27A1	rs492400	6.78 × 10−9	body mass index	Newly identified	[Locke A.E. et al., 2015]	Notable gene from biological relevance to obesity
European	DMXL2	rs3736485	7.41 × 10−9	body mass index	Newly identified	[Locke A.E. et al., 2015]	Nearest gene, BMI-associated variant is in strong LD (r2 ≥ 0.7) with the missense variant in the indicated gene
European	DNAJC27	rs713586	6.17e-22	body mass index	Newly identified	[Speliotes E.K. et al., 2010]	Nearest gene	-
Asian	DNAJC27	rs6545814	1.3e-10	body mass index	Previous BMI loci	[Wen W. et al., 2014]	Other nearby gene	-
East Asians	DNAJC27	rs6545814	1.35e-13	Body mass index	Previous BMI loci	[ Wen W. et al., 2012 ]	Notable gene	-
European + non-European	DOC2A	rs4787491	2.70 × 10−8	body mass index	Newly identified	[Locke A.E. et al., 2015]	DEPICT analyses
European	DTX2P1-UPK3BP1-PMS2P11	rs2245368	3.19 × 10−8	body mass index	Newly identified	[Locke A.E. et al., 2015]	Nearest gene
European	EHBP1	rs11688816	1.89 × 10−8	body mass index	Newly identified	[Locke A.E. et al., 2015]	Nearest gene, Notable gene from biological relevance to obesity
European	ELAVL4	rs11583200	1.48 × 10−8	body mass index	Newly identified	[Locke A.E. et al., 2015]	Nearest gene, Notable gene from biological relevance to obesity, DEPICT analyses, eQTL
European	EPB41L4B	rs6477694	2.67 × 10−8	body mass index	Newly identified	[Locke A.E. et al., 2015]	Nearest gene
European	ERBB4	rs7599312	1.17 × 10−10	body mass index	Newly identified	[Locke A.E. et al., 2015]	Nearest gene
European + non-European	ETS2	rs2836754	1.61 × 10−8	body mass index	Newly identified	[Locke A.E. et al., 2015]	Nearest gene
European	ETV5	rs9816226	1.69E-18	body mass index	Previous BMI loci	[Speliotes E.K. et al., 2010]	Nearest gene	-
European	ETV5	rs1516725	1.89e-22	body mass index	Previous BMI loci	[Locke A.E. et al., 2015]	Nearest gene
North American-Australian-European	FAIM2	rs7138803	6.50x10-10	childhood body mass index	Previous BMI loci	[Bradfield J.P. et al., 2012]	Nearest gene	-
European	FAIM2	rs7138803	1.82E-17	body mass index	Previous waist & weight loci	[Speliotes E.K. et al., 2010]	Nearest gene	-
European	FAIM2	rs7138803	8.15e-24	body mass index	Previous BMI loci	[Locke A.E. et al., 2015]	DEPICT analyses
European + non-European	FAM57B	rs4787491	2.70 × 10−8	body mass index	Newly identified	[Locke A.E. et al., 2015]	DEPICT analyses
European	FANCL	rs887912	1.79E-12	body mass index	Newly identified	[Speliotes E.K. et al., 2010]	Nearest gene	-
4: European ancestry (EA), African-Americans, Hispanics and East Asians	FANCL	rs12617233	5.54E-09	body mass index	Previous BMI loci	[Guo Y. et al., 2013]	Nearest gene	-
European	FBXL19	rs9925964	8.11 × 10−10	body mass index	Newly identified	[Locke A.E. et al., 2015]	DEPICT analyses
European	FHIT	rs2365389	1.63 × 10−10	body mass index	Newly identified	[Locke A.E. et al., 2015]	Nearest gene
European + non-European	FIGN	rs1460676	4.98 × 10−8	body mass index	Newly identified	[Locke A.E. et al., 2015]	Nearest gene
European	FOXO3	rs9400239	1.61 × 10−8	body mass index	Newly identified	[Locke A.E. et al., 2015]	Nearest gene, Notable gene from biological relevance to obesity
European	FPGT-TNNI3K	rs12566985	3.28e-15	body mass index	Previous BMI loci	[Locke A.E. et al., 2015]	Nearest gene
European	FRRS1L	rs6477694	2.67 × 10−8	body mass index	Newly identified	[Locke A.E. et al., 2015]	DEPICT analyses
diverse ethnic populations (Caucasian, Chinese, African American, Hispanic, tabl.1)	FTO	rs62033400	1.97 × 10-14	Body mass index	Previous BMI loci	[Pei Y.F. et al., 2014]	Nearest gene
East Asians	FTO	rs17817449	4.60E-27	Body mass index	Previous BMI loci	[ Wen W. et al., 2012 ]	Nearest gene
African ancestry	FTO	rs17817964	1.05 × 10−10	Body mass index	Previous BMI loci	[Monda K.L. et al., 2013]	Nearest gene
North American-Australian-European	FTO	rs9941349	1.16x10-13	childhood body mass index	Previous BMI loci	[Bradfield J.P. et al., 2012]	Nearest gene
European	FTO	rs1558902	4.8E-120	body mass index	Previous BMI loci	[Speliotes E.K. et al., 2010]	Nearest gene
Asian	FTO	rs1558902	6.63E-27	body mass index	Previous BMI loci	[Wen W. et al., 2014]	Nearest gene	-
4: European ancestry (EA), African-Americans, Hispanics and East Asians	FTO	rs1421085	1.35E-69	body mass index	Previous BMI loci	[Guo Y. et al., 2013]	Nearest gene	-
European	FTO	rs1558902	7.51E-153	body mass index	Previous BMI loci	[Locke A.E. et al., 2015]	Nearest gene, Notable gene from biological relevance to obesity
European	FUBP1	rs12401738	1.15e-10	body mass index	Previous BMI loci	[Locke A.E. et al., 2015]	Nearest gene
European	GABRG1	rs10938397	3.21e-38	body mass index	Previous BMI loci	[Locke A.E. et al., 2015]	Notable gene from biological relevance to obesity
African ancestry	GALNT10	rs7708584	3.37 × 10−11	Body mass index	Newly identified	[Monda K.L. et al., 2013]	Nearest gene	GALNT10 (encoding UDP-N-acetyl-α-D-galactosamine:polypeptide N-acetylgalactosaminyltransferase 10), which catalyzes the first step in the synthesis of mucin-type oligosaccharides (Supplementary Note). GALNT10 is highly expressed in the small intestine and at intermediate levels in the stomach, pancreas, ovary, thyroid gland and spleen29.
European + non-European	GALNT10	rs7715256	8.85 × 10−9	body mass index	Previous BMI loci	[Locke A.E. et al., 2015]	Nearest gene
European	GBE1	rs3849570	2.60 × 10−8	body mass index	Newly identified	[Locke A.E. et al., 2015]	Nearest gene, Notable gene from biological relevance to obesity, BMI-associated variant is in strong LD (r2 ≥ 0.7) with the missense variant in the indicated gene
European	GDF15	rs17724992	3.42 × 10−8	body mass index	Newly identified	[Locke A.E. et al., 2015]	Notable gene from biological relevance to obesity
East Asians	GIPR	rs11671664	5.93E-14	Body mass index	Previous BMI loci	[ Wen W. et al., 2012 ]	Nearest gene
European	GIPR	rs2287019	1.88E-16	body mass index	Newly identified	[Speliotes E.K. et al., 2010]	Biological candidate, BMI-associated variant is in strong LD (r2 ≥ 0.75) with the missense variant in the indicated gene	For roles of GIPR in glucose and energy metabolism (see below) 22
Asian	GIPR	rs11671664	3.47E-12	body mass index	Previous BMI loci	[Wen W. et al., 2014]	Nearest gene	-
European	GIPR	rs2287019	4.59e-18	body mass index	Previous BMI loci	[Locke A.E. et al., 2015]	Notable gene from biological relevance to obesity, BMI-associated variant is in strong LD (r2 ≥ 0.7) with the missense variant in the indicated gene
European	GNAT2	rs17024258	8.66 × 10−12	body mass index (Obesity class I)	Newly identified	[Berndt S.I. et al., 2013]	Nearest gene
European	GNAT2	rs17024393	7.03e-14	body mass index	Previous BMI loci	[Locke A.E. et al., 2015]	Nearest gene
African ancestry	GNPDA2	rs348495	1.60 × 10−10	Body mass index	Previous BMI loci	[Monda K.L. et al., 2013]	Nearest gene	-
European	GNPDA2	rs10938397	3.78E-31	body mass index	Previous BMI loci	[Speliotes E.K. et al., 2010]	Nearest gene ( 510 kb 5')	-
Asian	GNPDA2	rs16858082	3.79E-09	body mass index	Previous BMI loci	[Wen W. et al., 2014]	Nearest gene	-
European	GNPDA2	rs10938397	3.21e-38	body mass index	Previous BMI loci	[Locke A.E. et al., 2015]	Nearest gene
East Asians	GP2	rs12597579	1.02E-08	Body mass index	Newly identified	[ Wen W. et al., 2012 ]	Nearest gene	-
European	GPRC5B	rs12444979	2.91E-21	body mass index	Newly identified	[Speliotes E.K. et al., 2010]	Nearest gene, eQTL, CNV
European	GPRC5B	rs12446632	1.48e-18	body mass index	Previous BMI loci	[Locke A.E. et al., 2015]	Nearest gene, copy number variation
European	GRID1	rs7899106	2.96 × 10−8	body mass index	Newly identified	[Locke A.E. et al., 2015]	Nearest gene, Notable gene from biological relevance to obesity
European	GRP	rs7243357	3.86 × 10−8	body mass index	Newly identified	[Locke A.E. et al., 2015]	Nearest gene, Notable gene from biological relevance to obesity
European	GTF3A	rs4771122	9.48E-10	body mass index	Newly identified	[Speliotes E.K. et al., 2010]	eQTL
European	GTF3A	rs12016871	2.29e-10	body mass index	Previous BMI loci	[Locke A.E. et al., 2015]	eQTL
European	HHIP	rs11727676	2.55 × 10−8	body mass index	Newly identified	[Locke A.E. et al., 2015]	Nearest gene, Notable gene from biological relevance to obesity
European	HIF1AN	rs17094222	5.94 × 10−11	body mass index	Newly identified	[Locke A.E. et al., 2015]	Nearest gene
European	HIP1	rs1167827	6.33 × 10−10	body mass index	Newly identified	[Locke A.E. et al., 2015]	Nearest gene, Notable gene from biological relevance to obesity
European	HMGA1	rs206936	3.02E-08	body mass index	Newly identified	[Speliotes E.K. et al., 2010]	Biological candidate	Adipogenesis, organism-specific biosystem (from WikiPathways)
European	HMGCR	rs2112347	2.17E-13	body mass index	Newly identified	[Speliotes E.K. et al., 2010]	Biological candidate
European	HMGCR	rs2112347	6.19e-17	body mass index	Previous BMI loci	[Locke A.E. et al., 2015]	Notable gene from biological relevance to obesity
European	HNF4G	rs4735692	2.48 × 10−9	body mass index (Obesity class I)	Newly identified	[Berndt S.I. et al., 2013]	Nearest gene	Mutations in HNF4A, a closely related gene encoding a factor that forms a heterodimer with HNF4G to activate gene transcription35, cause maturity-onset diabetes of the young type 1 (ref. 36), and a common variant near HNF4A was found to be associated with type 2 diabetes (T2D) in east Asians37
European	HNF4G	rs17405819	2.07e-11	body mass index	Previous BMI loci	[Locke A.E. et al., 2015]	Nearest gene, Notable gene from biological relevance to obesity
North American-Australian-European	HOXB5	rs9299	3.54×10−9	childhood body mass index	Newly identified	[Bradfield J.P. et al., 2012]	Nearest gene	HOXB5 is spatially and temporarily regulated during gut development13, but its role in obesity has been suggested by a study observing up-regulation of homeobox transcription factors after fat loss14. Taken together, it is possible that OLFM4 and HOXB5 may impact BMI via different aspects of gut function.
European	HS6ST3	rs7989336	1.06 × 10−8	body mass index (Obesity class II)	Newly identified	[Berndt S.I. et al., 2013]	Nearest gene	-
European	HSD17B12	rs2176598	2.97 × 10−8	body mass index	Newly identified	[Locke A.E. et al., 2015]	Nearest gene, Notable gene from biological relevance to obesity, BMI-associated variant is in strong LD (r2 ≥ 0.7) with the missense variant in the indicated gene
European + non-European	IFNGR1	rs13201877	4.29 × 10−8	body mass index	Newly identified	[Locke A.E. et al., 2015]	Nearest gene
European + non-European	INO80E	rs4787491	2.70 × 10−8	body mass index	Newly identified	[Locke A.E. et al., 2015]	Nearest gene
European	IQCH	rs12444979	2.91E-21	body mass index	Newly identified	[Speliotes E.K. et al., 2010]	eQTL
European	IQCK	rs12446632	1.48e-18	body mass index	Previous BMI loci	[Locke A.E. et al., 2015]	eQTL
European + non-European	IRS1	rs2176040	9.99 × 10−9	body mass index	Previous BMI loci	[Locke A.E. et al., 2015]	Notable gene from biological relevance to obesity, eQTL
Asian	ITIH4	rs2535633	1.77E-10	body mass index	Newly identified	[Wen W. et al., 2014]	Nearest gene, eQTL	The third new locus, rs2535633, is in an intron of the ITIH4 gene, which has been reported to be involved in the stabilization of the extracellular matrix and shows wide expression in the blood and liver (44). Obesity in rats has been positively correlated with rat blood levels of the ITIH4 protein, which has led to the suggestion that this protein may act as a biomarker for obesity (45). Fujita …
European	KAT8	rs9925964	8.11 × 10−10	body mass index	Newly identified	[Locke A.E. et al., 2015]	Nearest gene, Notable gene from biological relevance to obesity
European	KCNK3	rs11126666	1.33 × 10−9	body mass index	Newly identified	[Locke A.E. et al., 2015]	Nearest gene, DEPICT analyses
Asian	KCNQ1	rs2237892	9.29E-13	body mass index	Newly identified	[Wen W. et al., 2014]	Nearest gene	SNP rs2237892 is located in an intron of the KCNQ1 gene, which encodes a voltage-gated potassium channel. This locus is involved in long QT syndrome in Europeans and African Americans (19,20) and is associated with type 2 diabetes (T2D) in both Asian and European populations (21–23). The T2D risk-associated C allele of rs2237892 has been related to lower fasting insulin levels (24) and a reductio…
European + non-European	KCTD13	rs4787491	2.70 × 10−8	body mass index	Newly identified	[Locke A.E. et al., 2015]	DEPICT analyses
European	KCTD15	rs29941	3.01E-09	body mass index	Previous BMI loci	[Speliotes E.K. et al., 2010]	Nearest gene	-
European	KCTD15	rs29941	2.41e-08	body mass index	Previous BMI loci	[Locke A.E. et al., 2015]	Nearest gene
European + non-European	KLF7	rs17203016	3.41 × 10−8	body mass index	Newly identified	[Locke A.E. et al., 2015]	Notable gene from biological relevance to obesity
African ancestry	KLHL32	rs974417	6.88 × 10−8	Body mass index	Newly identified	[Monda K.L. et al., 2013]	Nearest gene	KLHL32 (encoding kelch-like 32) have propeller domains that bind substrate proteins, promoting substrate ubiquitination, which modulates protein function. We also detected evidence of recent positive selection in and downstream of KLHL32 (Supplementary Figs. 6–9 and Supplementary Note)
European + non-European	LINC00907	rs7239883	1.51 × 10−8	body mass index	Newly identified	[Locke A.E. et al., 2015]	Nearest gene
4: European ancestry (EA), African-Americans, Hispanics and East Asians	LINC01122	rs12617233	5.54E-09	body mass index	Previous BMI loci	[Guo Y. et al., 2013]	Other nearby gene ( within ~− 600 kb of the lead SNP)	-
European	LINC01122	rs1016287	2.25e-11	body mass index	Previous BMI loci	[Locke A.E. et al., 2015]	Nearest gene
European	LINGO2	rs10968576	6.61e-14	body mass index	Previous BMI loci	[Locke A.E. et al., 2015]	Nearest gene, DEPICT analyses
European	LINGO2	rs10968576	2.65E-13	body mass index	Newly identified	[Speliotes E.K. et al., 2010]	Nearest gene	-
European	LMX1B	rs10733682	1.83 × 10−8	body mass index	Newly identified	[Locke A.E. et al., 2015]	Nearest gene, Notable gene from biological relevance to obesity
European + non-European	LOC285762	rs9374842	2.67 × 10−8	body mass index	Newly identified	[Locke A.E. et al., 2015]	Nearest gene
European + non-European	LOC646736	rs2176040	9.99 × 10−9	body mass index	Previous BMI loci	[Locke A.E. et al., 2015]	Nearest gene
European	LRFN2	rs2033529	1.39 × 10−8	body mass index	Newly identified	[Locke A.E. et al., 2015]	DEPICT analyses
European	LRP1B	rs2890652	1.35E-10	body mass index	Newly identified	[Speliotes E.K. et al., 2010]	Nearest gene	-
European	LRP1B	rs2121279	2.31e-08	body mass index	Previous BMI loci	[Locke A.E. et al., 2015]	Nearest gene
East Asians	MAP2K5	rs4776970	2.33E-09	Body mass index	Previous BMI loci	[ Wen W. et al., 2012 ]	Nearest gene	-
European	MAP2K5	rs2241423	1.19E-18	body mass index	Newly identified	[Speliotes E.K. et al., 2010]	Nearest gene, eQTL, CNV
4: European ancestry (EA), African-Americans, Hispanics and East Asians	MAP2K5	rs997295	1.43E-08	body mass index	Previous BMI loci	[Guo Y. et al., 2013]	Nearest gene	-
European	MAP2K5	rs16951275	1.91e-17	body mass index	Previous BMI loci	[Locke A.E. et al., 2015]	Nearest gene, Notable gene from biological relevance to obesity, DEPICT analyses
European + non-European	MAPK3	rs4787491	2.70 × 10−8	body mass index	Newly identified	[Locke A.E. et al., 2015]	DEPICT analyses
diverse ethnic populations (Caucasian, Chinese, African American, Hispanic, tabl.1)	MC4R	rs6567160	8.09 × 10-19	Body mass index	Previous BMI loci	[Pei Y.F. et al., 2014]	Nearest gene
North American-Australian-European	MC4R	rs663129	1.27x10-10	childhood body mass index	Previous BMI loci	[Bradfield J.P. et al., 2012]	Nearest gene	-
East Asians	MC4R	rs6567160	2.76E-15	Body mass index	Previous BMI loci	[ Wen W. et al., 2012 ]	Nearest gene
African ancestry	MC4R	rs6567160	2.96 × 10−11	Body mass index	Previous BMI loci	[Monda K.L. et al., 2013]	Nearest gene
European	MC4R	rs571312	6.43E-42	body mass index	Previous BMI loci	[Speliotes E.K. et al., 2010]	Nearest gene, Biological candidate
Asian	MC4R	rs591166	7.24E-14	body mass index	Previous BMI loci	[Wen W. et al., 2014]	Nearest gene	-
4: European ancestry (EA), African-Americans, Hispanics and East Asians	MC4R	rs2229616	6.39E-12	body mass index	Previous BMI loci	[Guo Y. et al., 2013]	Nearest gene	Rare mutations within the MC4R were first identified to be segregating in families with extreme obesity in a monogenic fashion. Subsequently, many functional mutations have been identified in children selected for sequencing due to extreme obesity, accounting for up to 6% of childhood obesity cases (43). Common SNPs have been repeatedly reported to be associated with multiple measures of obesity …
European	MC4R	rs6567160	3.93e-53	body mass index	Previous BMI loci	[Locke A.E. et al., 2015]	Nearest gene, Notable gene from biological relevance to obesity
African ancestry	MIR148A	rs10261878	1.23 × 10−10	Body mass index	Newly identified	[Monda K.L. et al., 2013]	Nearest gene	MIR148A has been found to be significantly upregulated during adipogenesis30, as well as in human adipocytes31. In addition, human miR-148a has been shown to regulate CCKBR (encoding cholecystokinin B receptor), which has been reported to have a regulatory role in the control of food intake32.
European + non-European	MIR548A2	rs1441264	2.96 × 10−8	body mass index	Newly identified	[Locke A.E. et al., 2015]	Nearest gene
European + non-European	MIR548X2	rs9540493	4.97 × 10−8	body mass index	Newly identified	[Locke A.E. et al., 2015]	Nearest gene
European + non-European	MIR653	rs9641123	2.08 × 10−10	body mass index	Newly identified	[Locke A.E. et al., 2015]	eQTL
European	MRPS33P4	rs13041126	2.16 × 10−8	body mass index (Obesity class I)	Newly identified	[Berndt S.I. et al., 2013]	pseudogene	-
European	MTCH2	rs3817334	1.59E-12	body mass index	Previous BMI loci	[Speliotes E.K. et al., 2010]	Nearest gene, BMI-associated variant is in strong LD (r2 ≥ 0.75) with the missense variant in the indicated gene , eQTL , Other nearby genes ( within +/− 500 kb of the lead SNP)
European	MTCH2	rs3817334	5.15e-17	body mass index	Previous BMI loci	[Locke A.E. et al., 2015]	Nearest gene, Notable gene from biological relevance to obesity, eQTL
European	MTIF3	rs4771122	9.48E-10	body mass index	Newly identified	[Speliotes E.K. et al., 2010]	Nearest gene
European	MTIF3	rs12016871	2.29e-10	body mass index	Previous BMI loci	[Locke A.E. et al., 2015]	Nearest gene
Asian	MYL2	rs12229654	4.56E-09	body mass index	Newly identified	[Wen W. et al., 2014]	Nearest gene, eQTL	MYL2 encodes the myosin light chain and is involved in heart morphogenesis, and downregulation of this gene has been posited to play a role in coronary artery disease (41). In a Korean population, new loci in MYL2 were recently shown to be associated with plasma glucose levels (42) and HDL levels (38). A SNP in the 12q24 region that is in LD (r2 ¼ 0.58) with rs671, rs2074356, has been previously …
European	NAV1	rs2820292	1.83 × 10−10	body mass index	Newly identified	[Locke A.E. et al., 2015]	Nearest gene
European	NCOA1	rs10182181	8.78e-24	body mass index	Previous BMI loci	[Locke A.E. et al., 2015]	Notable gene from biological relevance to obesity
European	NDUFS3	rs3817334	1.59E-12	body mass index	Previous BMI loci	[Speliotes E.K. et al., 2010]	eQTL , Other nearby gene ( within +/− 500 kb of the lead SNP)
European	NEGR1	rs2815752	1.61E-22	body mass index	Previous BMI loci	[Speliotes E.K. et al., 2010]	Nearest gene	-
European	NEGR1	rs3101336	2.66e-26	body mass index	Previous BMI loci	[Locke A.E. et al., 2015]	Nearest gene, Notable gene from biological relevance to obesity, DEPICT analyses, copy number variation
African ancestry	NFE2L3	rs10261878	1.23 × 10−10	Body mass index	Newly identified	[Monda K.L. et al., 2013]	Notable gene	NFE2L3 (encoding the nuclear factor (erythroid-derived 2)-like 3), is a transcription factor that binds to antioxidant response elements of target genes and seems to have a role in differentiation, inflammation and carcinogenesis33
European	NLRC3	rs758747	7.47 × 10−10	body mass index	Newly identified	[Locke A.E. et al., 2015]	Nearest gene
European	NPC1	rs1808579	4.17e-08	body mass index	Previous BMI loci	[Locke A.E. et al., 2015]	Notable gene from biological relevance to obesity, BMI-associated variant is in strong LD (r2 ≥ 0.7) with the missense variant in the indicated gene, eQTL, GRAIL results
European	NRXN3	rs10150332	2.75E-11	body mass index	Previous waist & weight loci	[Speliotes E.K. et al., 2010]	Nearest gene	-
European	NRXN3	rs7141420	1.23e-14	body mass index	Previous BMI loci	[Locke A.E. et al., 2015]	Nearest gene, DEPICT analyses
Asian	NT5C2	rs11191580	3.83E-08	body mass index	Newly identified	[Wen W. et al., 2014]	Nearest gene	Genetic variations in this gene were recently found to be associated with reduced subcutaneous and visceral fat mass in Japanese women (57).
European	NT5C2	rs11191560	8.45 × 10−9	body mass index	Newly identified	[Locke A.E. et al., 2015]	Nearest gene
4: European ancestry (EA), African-Americans, Hispanics and East Asians	NTRK2	rs1211166	2.87E-08	body mass index	Newly identified	[Guo Y. et al., 2013]	Nearest gene	Like BDNF, NTRK2 has been implicated in the regulation of mammalian eating behavior and energy balance (39). Mouse models with an Ntrk2 mutation resulting in only 25% of typical expression levels have been shown to develop obesity (40). Furthermore, Yeo et al. (42) have described a de novo loss-of-function mutation in NTRK2 associated with severe early-onset obesity, hyperphagia, developmental de…
European	NUDT3	rs206936	3.02E-08	body mass index	Newly identified	[Speliotes E.K. et al., 2010]	Nearest gene
European	NUP54	rs17001654	7.76 × 10−9	body mass index	Newly identified	[Locke A.E. et al., 2015]	BMI-associated variant is in strong LD (r2 ≥ 0.7) with the missense variant in the indicated gene
North American-Australian-European	OLFM4	rs9568856	1.82×10−9	childhood body mass index	Newly identified	[Bradfield J.P. et al., 2012]	Nearest gene	The gene encoding olfactomedin 4 (OLFM4) is the nearest gene to rs9568856 but is still approximately 500kb from the associated signal; the gene product has never been directly implicated in obesity but has been extensively studied in the context of various cancers. OLFM4 is a secreted glycoprotein that facilitates cell adhesion via lectins and cadherin on the cell surface. Although the function o…
European	OLFM4	rs12429545	1.09e-12	body mass index	Previous BMI loci	[Locke A.E. et al., 2015]	Nearest gene, Notable gene from biological relevance to obesity
European + non-European	OLIG3	rs13201877	4.29 × 10−8	body mass index	Newly identified	[Locke A.E. et al., 2015]	GRAIL results
European	PARK2	rs13191362	7.34 × 10−9	body mass index	Newly identified	[Locke A.E. et al., 2015]	Nearest gene, Notable gene from biological relevance to obesity, DEPICT analyses
European + non-European	PCDH9	rs9540493	4.97 × 10−8	body mass index	Newly identified	[Locke A.E. et al., 2015]	DEPICT analyses
East Asians	PCSK1	rs261967	5.13E-09	Body mass index	Newly identified	[ Wen W. et al., 2012 ]	Nearest gene	-
European	PGPEP1	rs17724992	3.42 × 10−8	body mass index	Newly identified	[Locke A.E. et al., 2015]	Nearest gene, eQTL
European + non-European	PLCD4	rs492400	6.78 × 10−9	body mass index	Newly identified	[Locke A.E. et al., 2015]	Notable gene from biological relevance to obesity, eQTL
European	PMS2P3	rs1167827	6.33 × 10−10	body mass index	Newly identified	[Locke A.E. et al., 2015]	Notable gene from biological relevance to obesity, eQTL
European	PMS2P5	rs1167827	6.33 × 10−10	body mass index	Newly identified	[Locke A.E. et al., 2015]	eQTL
European	POC5	rs2112347	2.17E-13	body mass index	Newly identified	[Speliotes E.K. et al., 2010]	Nearest gene, eQTL, BMI-associated variant is in strong LD (r2 ≥ 0.75) with the missense variant in the indicated gene
European	POC5	rs2112347	6.19e-17	body mass index	Previous BMI loci	[Locke A.E. et al., 2015]	Nearest gene, BMI-associated variant is in strong LD (r2 ≥ 0.7) with the missense variant in the indicated gene
North American-Australian-European	POMC	rs6752378	1.05x10-10	childhood body mass index	Previous BMI loci	[Bradfield J.P. et al., 2012]	Notable gene
European	POMC	rs713586	6.17E-22	body mass index	Newly identified	[Speliotes E.K. et al., 2010]	eQTL, Biological candidate
European	POMC	rs10182181	8.78e-24	body mass index	Previous BMI loci	[Locke A.E. et al., 2015]	Notable gene from biological relevance to obesity, GRAIL results
European	PRKD1	rs11847697	5.76E-11	body mass index	Newly identified	[Speliotes E.K. et al., 2010]	Nearest gene	-
European	PRKD1	rs12885454	1.94 × 10−10	body mass index	Newly identified	[Locke A.E. et al., 2015]	Nearest gene
European	PRKD1	rs11847697	3.99e-09	body mass index	Previous BMI loci	[Locke A.E. et al., 2015]	Nearest gene
European	PTBP2	rs1555543	3.68E-10	body mass index	Newly identified	[Speliotes E.K. et al., 2010]	Nearest gene	-
European	PTBP2	rs11165643	2.07e-12	body mass index	Previous BMI loci	[Locke A.E. et al., 2015]	Nearest gene, DEPICT analyses
East Asians	QPCTL	rs11671664	5.93E-14	Body mass index	Previous BMI loci	[ Wen W. et al., 2012 ]	Notable gene
European	QPCTL	rs2287019	1.88E-16	body mass index	Newly identified	[Speliotes E.K. et al., 2010]	Nearest gene
Asian	QPCTL	rs11671664	3.47E-12	body mass index	Previous BMI loci	[Wen W. et al., 2014]	Other nearby gene	-
European	QPCTL	rs2287019	4.59e-18	body mass index	Previous BMI loci	[Locke A.E. et al., 2015]	Nearest gene
European	RABEP1	rs1000940	1.28 × 10−8	body mass index	Newly identified	[Locke A.E. et al., 2015]	Nearest gene
European	RALYL	rs2033732	4.89 × 10−8	body mass index	Newly identified	[Locke A.E. et al., 2015]	Nearest gene, DEPICT analyses
European	RARB	rs6804842	2.48 × 10−9	body mass index	Newly identified	[Locke A.E. et al., 2015]	Nearest gene, Notable gene from biological relevance to obesity
European	RASA2	rs16851483	3.55 × 10−10	body mass index	Newly identified	[Locke A.E. et al., 2015]	Nearest gene
European + non-European	RIT2	rs7239883	1.51 × 10−8	body mass index	Newly identified	[Locke A.E. et al., 2015]	Notable gene from biological relevance to obesity, DEPICT analyses
European	RPL27A	rs4929949	2.80E-09	body mass index	Newly identified	[Speliotes E.K. et al., 2010]	Other nearby genes ( within +/− 500 kb of the lead SNP)
European	RPTOR	rs7503807	1.98 × 10−8	body mass index (Overweight class)	Newly identified	[Berndt S.I. et al., 2013]	Nearest gene	RPTOR gene (encoding regulatory-associated protein of the MTOR, complex 1), which regulates cell growth in response to nutrient and insulin levels34
European	RPTOR	rs12940622	2.49e-09	body mass index	Previous BMI loci	[Locke A.E. et al., 2015]	Nearest gene, Notable gene from biological relevance to obesity
European + non-European	RQCD1	rs492400	6.78 × 10−9	body mass index	Newly identified	[Locke A.E. et al., 2015]	eQTL
European	SBK1	rs2650492	1.92 × 10−9	body mass index	Newly identified	[Locke A.E. et al., 2015]	Nearest gene, DEPICT analyses
European	SBK1	rs3888190	3.14e-23	body mass index	Previous BMI loci	[Locke A.E. et al., 2015]	eQTL, DEPICT analyses
European	SCARB2	rs17001654	7.76 × 10−9	body mass index	Newly identified	[Locke A.E. et al., 2015]	Nearest gene, eQTL
European	SCG3	rs3736485	7.41 × 10−9	body mass index	Newly identified	[Locke A.E. et al., 2015]	Notable gene from biological relevance to obesity, DEPICT analyses
East Asians	SEC16B	rs574367	9.47E-20	Body mass index	Previous BMI loci	[ Wen W. et al., 2012 ]	Nearest gene	-
African ancestry	SEC16B	rs543874	2.00 × 10−13	Body mass index	Previous BMI loci	[Monda K.L. et al., 2013]	Nearest gene	-
North American-Australian-European	SEC16B	rs10913469	7.99x10-8	childhood body mass index	Previous BMI loci	[Bradfield J.P. et al., 2012]	Nearest gene
European	SEC16B	rs543874	3.56E-23	body mass index	Previous waist & weight loci	[Speliotes E.K. et al., 2010]	Nearest gene	-
Asian	SEC16B	rs574367	1.93E-19	body mass index	Previous BMI loci	[Wen W. et al., 2014]	Nearest gene	-
European	SEC16B	rs543874	2.62e-35	body mass index	Previous BMI loci	[Locke A.E. et al., 2015]	Nearest gene
European	SFXN2	rs11191560	8.45 × 10−9	body mass index	Newly identified	[Locke A.E. et al., 2015]	eQTL
European	SH2B1	rs7359397	1.88E-20	body mass index	Previous BMI loci	[Speliotes E.K. et al., 2010]	Nearest gene, Biological candidate, BMI-associated variant is in strong LD (r2 ≥ 0.75) with the missense variant in the indicated gene
European	SH2B1	rs3888190	3.14e-23	body mass index	Previous BMI loci	[Locke A.E. et al., 2015]	Notable gene from biological relevance to obesity, BMI-associated variant is in strong LD (r2 ≥ 0.7) with the missense variant in the indicated gene, eQTL
European	SKOR1	rs16951275	1.91e-17	body mass index	Previous BMI loci	[Locke A.E. et al., 2015]	BMI-associated variant is in strong LD (r2 ≥ 0.7) with the missense variant in the indicated gene
European	SKOR1	rs2241423	1.19E-18	body mass index	Newly identified	[Speliotes E.K. et al., 2010]	BMI-associated variant is in strong LD (r2 ≥ 0.75) with the missense variant in the indicated gene
European	SLC39A8	rs13107325	1.50E-13	body mass index	Newly identified	[Speliotes E.K. et al., 2010]	Nearest gene, eQTL, BMI-associated variant is in strong LD (r2 ≥ 0.75) with the missense variant in the indicated gene	-
European	SLC39A8	rs13107325	1.83e-12	body mass index	Previous BMI loci	[Locke A.E. et al., 2015]	Nearest gene, BMI-associated variant is in strong LD (r2 ≥ 0.7) with the missense variant in the indicated gene, eQTL
European + non-European	SMG6	rs9914578	2.07 × 10−8	body mass index	Newly identified	[Locke A.E. et al., 2015]	Nearest gene, DEPICT analyses
European	SNRPC	rs205262	1.75e-10	body mass index	Previous BMI loci	[Locke A.E. et al., 2015]	eQTL
European	SORT1	rs17024258	8.66 × 10−12	body mass index (Obesity class I)	Newly identified	[Berndt S.I. et al., 2013]	Notable gene from biological relevance to obesity	SORT1 (207 kb away fromrs17024258) (encoding sortilin), which is expressed in multiple cell types and has been reported to be involved in insulin responsiveness in adipose cells40. Lower amounts of sortilin have been observed in the adipose tissues of morbidly obese humans and mice and in the skeletal muscle of obese mice41
European	SPI1	rs3817334	5.15e-17	body mass index	Previous BMI loci	[Locke A.E. et al., 2015]	eQTL
European	STK33	rs4929949	2.80E-09	body mass index	Newly identified	[Speliotes E.K. et al., 2010]	Nearest gene
European + non-European	STK36	rs492400	6.78 × 10−9	body mass index	Newly identified	[Locke A.E. et al., 2015]	Notable gene from biological relevance to obesity, BMI-associated variant is in strong LD (r2 ≥ 0.7) with the missense variant in the indicated gene
European	STX1B	rs9925964	8.11 × 10−10	body mass index	Newly identified	[Locke A.E. et al., 2015]	DEPICT analyses
European	STXBP6	rs10132280	1.14 × 10−11	body mass index	Newly identified	[Locke A.E. et al., 2015]	Nearest gene
European	SULT1A2	rs7359397	1.88E-20	body mass index	Previous BMI loci	[Speliotes E.K. et al., 2010]	BMI-associated variant is in strong LD (r2 ≥ 0.75) with the missense variant in the indicated gene , eQTL , Other nearby genes ( within +/− 500 kb of the lead SNP)
European	SULT1A2	rs3888190	3.14e-23	body mass index	Previous BMI loci	[Locke A.E. et al., 2015]	eQTL
European + non-European	TAL1	rs977747	2.18 × 10−8	body mass index	Newly identified	[Locke A.E. et al., 2015]	Nearest gene
European + non-European	TAOK2	rs4787491	2.70 × 10−8	body mass index	Newly identified	[Locke A.E. et al., 2015]	DEPICT analyses
European	TCF7L2	rs7903146	1.11 × 10−11	body mass index	Newly identified	[Locke A.E. et al., 2015]	Nearest gene, Notable gene from biological relevance to obesity
European	TDRG1	rs2033529	1.39 × 10−8	body mass index	Newly identified	[Locke A.E. et al., 2015]	Nearest gene
European	TFAP2B	rs987237	2.90E-20	body mass index	Previous waist & weight loci	[Speliotes E.K. et al., 2010]	Nearest gene	-
4: European ancestry (EA), African-Americans, Hispanics and East Asians	TFAP2B	rs2272903	4.53E-09	body mass index	Previous BMI loci	[Guo Y. et al., 2013]	Nearest gene	-
European	TFAP2B	rs2207139	4.13e-29	body mass index	Previous BMI loci	[Locke A.E. et al., 2015]	Nearest gene, Notable gene from biological relevance to obesity
European	TLR4	rs1928295	7.91 × 10−10	body mass index	Newly identified	[Locke A.E. et al., 2015]	Nearest gene, Notable gene from biological relevance to obesity
European	TMEM160	rs3810291	1.64E-12	body mass index	Newly identified	[Speliotes E.K. et al., 2010]	eQTL
North American-Australian-European	TMEM18	rs4854344	3.22x10-12	childhood body mass index	Previous BMI loci	[Bradfield J.P. et al., 2012]	Nearest gene	-
European	TMEM18	rs2867125	2.77E-49	body mass index	Previous BMI loci	[Speliotes E.K. et al., 2010]	Nearest gene	-
Asian	TMEM18	rs12463617	2.08E-12	body mass index	Previous BMI loci	[Wen W. et al., 2014]	Nearest gene	-
European	TMEM18	rs13021737	1.11e-50	body mass index	Previous BMI loci	[Locke A.E. et al., 2015]	Nearest gene
North American-Australian-European	TNNI3K	rs1040070	2.78x10-8	childhood body mass index	Previous BMI loci	[Bradfield J.P. et al., 2012]	Nearest gene	-
European	TNNI3K	rs1514175	8.16E-14	body mass index	Newly identified	[Speliotes E.K. et al., 2010]	Nearest gene	-
4: European ancestry (EA), African-Americans, Hispanics and East Asians	TOMM40	rs2075650	5.99E-11	body mass index	Newly identified	[Guo Y. et al., 2013]	Nearest gene	The G allele of rs2075650, associated with lower BMI in the current report, has been reported to be associated with elevated Alzheimer’s disease risk (32) increased total cholesterol concentrations (33) and longevity (34,35).
European	TOMM40	rs2075650	1.25e-08	body mass index	Previous BMI loci	[Locke A.E. et al., 2015]	Nearest gene, Notable gene from biological relevance to obesity
European	TRIM66	rs4256980	2.9e-11	body mass index	Previous BMI loci	[Locke A.E. et al., 2015]	Nearest gene, BMI-associated variant is in strong LD (r2 ≥ 0.7) with the missense variant in the indicated gene, DEPICT analyses
European + non-European	TTLL4	rs492400	6.78 × 10−9	body mass index	Newly identified	[Locke A.E. et al., 2015]	BMI-associated variant is in strong LD (r2 ≥ 0.7) with the missense variant in the indicated gene, eQTL
European	TUB	rs4256980	2.9e-11	body mass index	Previous BMI loci	[Locke A.E. et al., 2015]	Notable gene from biological relevance to obesity
European	TUB	rs4929949	2.80E-09	body mass index	Newly identified	[Speliotes E.K. et al., 2010]	Biological candidate	transcription factor which may play a role in obesity and sensorineural degradation. Intracellular signaling by insulin PMID: 10455176
European	TUFM	rs7359397	1.88E-20	body mass index	Previous BMI loci	[Speliotes E.K. et al., 2010]	eQTL, Other nearby genes ( within +/− 500 kb of the lead SNP)
European	TUFM	rs3888190	3.14e-23	body mass index	Previous BMI loci	[Locke A.E. et al., 2015]	eQTL
European	UBE2E3	rs1528435	1.20 × 10−8	body mass index	Newly identified	[Locke A.E. et al., 2015]	Nearest gene
European	USP33	rs12401738	1.15e-10	body mass index	Previous BMI loci	[Locke A.E. et al., 2015]	DEPICT analyses
European + non-European	USP37	rs492400	6.78 × 10−9	body mass index	Newly identified	[Locke A.E. et al., 2015]	Nearest gene
European	VKORC1	rs9925964	8.11 × 10−10	body mass index	Newly identified	[Locke A.E. et al., 2015]	eQTL
European	WBSCR16	rs1167827	6.33 × 10−10	body mass index	Newly identified	[Locke A.E. et al., 2015]	eQTL
European + non-European	YPEL3	rs4787491	2.70 × 10−8	body mass index	Newly identified	[Locke A.E. et al., 2015]	DEPICT analyses
European + non-European	ZBTB10	rs16907751	3.89 × 10−8	body mass index	Newly identified	[Locke A.E. et al., 2015]	Nearest gene
European	ZC3H4	rs3810291	1.64E-12	body mass index	Newly identified	[Speliotes E.K. et al., 2010]	Nearest gene, eQTL
European	ZC3H4	rs3810291	4.81e-15	body mass index	Previous BMI loci	[Locke A.E. et al., 2015]	Nearest gene, eQTL, DEPICT analyses
European	ZFP64	rs13041126	2.16 × 10−8	body mass index (Obesity class I)	Newly identified	[Berndt S.I. et al., 2013]	Nearest gene (from I.E.)	-
European + non-European	ZFP64	rs6091540	2.15 × 10−11	body mass index	Previous BMI loci	[Locke A.E. et al., 2015]	Nearest gene
European + non-European	ZNF142	rs492400	6.78 × 10−9	body mass index	Newly identified	[Locke A.E. et al., 2015]	BMI-associated variant is in strong LD (r2 ≥ 0.7) with the missense variant in the indicated gene
European	ZNF608	rs4836133	1.97E-09	body mass index	Newly identified	[Speliotes E.K. et al., 2010]	Nearest gene	-
European	ZNF646	rs9925964	8.11 × 10−10	body mass index	Newly identified	[Locke A.E. et al., 2015]	eQTL, BMI-associated variant is in strong LD (r2 ≥ 0.7) with the missense variant in the indicated gene
European	ZNF668	rs9925964	8.11 × 10−10	body mass index	Newly identified	[Locke A.E. et al., 2015]	eQTL
European	ZZZ3	rs17381664	2.85 × 10−8	body mass index (Obesity class II)	Newly identified	[Berndt S.I. et al., 2013]	Nearest gene	-
References
PMID	Type	Reference	Title	Journal, etc.
22344219	GWAS meta-analysis paper	[Wen W. et al., 2012]	Meta-analysis identifies common variants associated with body mass index in east Asians.	Nat Genet. 2012 Feb 19;44(3):307-11. doi: 10.1038/ng.1087.
23583978	GWAS meta-analysis paper	[Monda K.L. et al., 2013]	A meta-analysis identifies new loci associated with body mass index in individuals of African ancestry.	Nat Genet. 2013 Jun;45(6):690-6. doi: 10.1038/ng.2608. Epub 2013 Apr 14.
24064335	GWAS meta-analysis paper	[Pei Y.F. et al., 2014]	Meta-analysis of genome-wide association data identifies novel susceptibility loci for obesity.	Hum Mol Genet. 2014 Feb 1;23(3):820-30. doi: 10.1093/hmg/ddt464. Epub 2013 Sep 23.
22484627	GWAS meta-analysis paper	[Bradfield J.P. et al., 2012]	A genome-wide association meta-analysis identifies new childhood obesity loci.	Nat Genet. 2012 May;44(5):526-31. doi: 10.1038/ng.2247.
20935630	GWAS meta-analysis paper	[Speliotes E.K. et al., 2010]	Association analyses of 249,796 individuals reveal 18 new loci associated with body mass index.	Nat Genet. 2010 Nov;42(11):937-48. doi: 10.1038/ng.686. Epub 2010 Oct 10.
23563607	GWAS meta-analysis paper	[Berndt S.I. et al., 2013]	Genome-wide meta-analysis identifies 11 new loci for anthropometric traits and provides insights into genetic architecture.	Nat Genet. 2013 May;45(5):501-12. doi: 10.1038/ng.2606. Epub 2013 Apr 7.
24861553	GWAS meta-analysis paper	[Wen W. et al., 2014]	Meta-analysis of genome-wide association studies in East Asian-ancestry populations identifies four new loci for body mass index	Hum Mol Genet. 2014 Oct 15;23(20):5492-504. doi: 10.1093/hmg/ddu248. Epub 2014 May 26.
23001569	GWAS meta-analysis paper	[Guo Y. et al., 2013]	Gene-centric meta-analyses of 108 912 individuals confirm known body mass index loci and reveal three novel signals.	Hum Mol Genet. 2013 Jan 1;22(1):184-201. doi: 10.1093/hmg/dds396. Epub 2012 Sep 21.
25673413	GWAS meta-analysis paper	[Locke A.E. et al., 2015]	Genetic studies of body mass index yield new insights for obesity biology.	Nature. 2015 Feb 12;518(7538):197-206. doi: 10.1038/nature14177.

## Sheet: S5_all_578_g_compendium
Table S5.
All genes from the compendium (578 genes)
GeneID	Gene Symbol	Full_name	Molecular Function	Publications	OMIM_allelic_variants	OMIM_all_text	Syndromes	GWAS_meta-analysis	Monogenic non-syndromic obesity	(1) Rank_1: gene with biological interpretation; (0) Rank_2: gene without biological interpretation	DEG: (1) differently expressed gene (DEG) according to [Henry F.E, et al., 2015]; (0) other	Brain-enriched gene according to TSEA : (1) gene was revealed by TSEA (see section 2.3) as enriched in brain at pSI threshold = 0.05; (0) other	Brain-specific sublist
31	ACACA	acetyl-CoA carboxylase alpha	Enzyme (metabolic)	0	0	1	0	0	0	1	0	0	0
81	ACTN4	actinin, alpha 4	Other	0	0	1	0	0	0	1	0	0	0
109	ADCY3	adenylate cyclase 3	Signal transduction	0	0	0	0	1	0	1	0	0	0
115	ADCY9	adenylate cyclase 9	Signal transduction	0	0	0	0	1	0	1	0	0	0
151	ADRA2B	adrenoceptor alpha 2B	Transmembrane receptor	0	0	1	0	0	0	1	0	0	0
153	ADRB1	adrenoceptor beta 1	Transmembrane receptor	0	0	1	0	0	0	1	1	1	1
154	ADRB2	adrenoceptor beta 2, surface	Transmembrane receptor	0	1	0	0	0	0	1	1	0	1
155	ADRB3	adrenoceptor beta 3	Transmembrane receptor	0	1	0	0	0	0	1	0	0	0
181	AGRP	agouti related protein homolog (mouse)	Signaling molecule	1	1	0	0	0	0	1	1	1	1
183	AGT	angiotensinogen (serpin peptidase inhibitor, clade A, member 8)	Signaling molecule	0	0	1	0	0	0	1	1	1	1
216	ALDH1A1	aldehyde dehydrogenase 1 family, member A1	Enzyme (metabolic)	0	0	1	0	0	0	1	1	0	1
217	ALDH2	aldehyde dehydrogenase 2 family (mitochondrial)	Enzyme (metabolic)	0	0	0	0	1	0	0	0	0	0
240	ALOX5	arachidonate 5-lipoxygenase	Enzyme (metabolic)	0	0	1	0	0	0	1	1	0	1
271	AMPD2	adenosine monophosphate deaminase 2	Enzyme (metabolic)	0	0	0	0	1	0	0	0	0	0
338	APOB	apolipoprotein B	lipid localization	0	1	0	0	0	0	1	0	0	0
341	APOC1	apolipoprotein C-I	lipid localization	0	0	0	0	1	0	1	0	1	1
348	APOE	apolipoprotein E	lipid localization	0	0	1	0	1	0	1	0	1	1
364	AQP7	aquaporin 7	Other	0	1	0	0	0	0	1	1	0	1
367	AR	androgen receptor	TF	0	0	1	0	0	0	1	1	0	1
421	ARVCF	armadillo repeat gene deleted in velocardiofacial syndrome	Other	0	0	1	0	0	0	1	0	0	0
434	ASIP	agouti signaling protein	Signaling molecule	0	0	1	0	0	0	1	0	0	0
487	ATP2A1	ATPase, Ca++ transporting, cardiac muscle, fast twitch 1	Enzyme (regulatory)	0	0	1	0	1	0	1	1	0	1
546	ATRX	alpha thalassemia/mental retardation syndrome X-linked	TF	0	0	1	0	0	0	1	0	0	0
551	AVP	arginine vasopressin	Signaling molecule	1	0	0	0	0	0	1	0	1	1
552	AVPR1A	arginine vasopressin receptor 1A	Transmembrane receptor	1	0	0	0	0	0	1	1	0	1
553	AVPR1B	arginine vasopressin receptor 1B	Transmembrane receptor	1	0	0	0	0	0	1	0	0	0
554	AVPR2	arginine vasopressin receptor 2	Transmembrane receptor	1	0	0	0	0	0	1	0	0	0
582	BBS1	Bardet-Biedl syndrome 1	cilium or BBSome	0	0	1	1	0	0	1	0	0	0
583	BBS2	Bardet-Biedl syndrome 2	cilium or BBSome	0	0	1	1	0	0	1	0	0	0
585	BBS4	Bardet-Biedl syndrome 4	cilium or BBSome	0	0	1	1	1	0	1	0	0	0
627	BDNF	brain-derived neurotrophic factor	Signaling molecule	1	1	0	1	1	1	1	1	0	1
632	BGLAP	bone gamma-carboxyglutamate (gla) protein	Signaling molecule	0	0	1	0	0	0	1	0	0	0
634	CEACAM1	carcinoembryonic antigen-related cell adhesion molecule 1 (biliary glycoprotein)	Other	0	0	1	0	0	0	1	1	0	1
655	BMP7	bone morphogenetic protein 7	Signaling molecule	0	0	1	0	0	0	1	0	1	1
657	BMPR1A	bone morphogenetic protein receptor, type IA	Transmembrane receptor	0	0	1	0	0	0	1	0	0	0
680	BRS3	bombesin-like receptor 3	Transmembrane receptor	1	0	1	0	0	0	1	1	0	1
688	KLF5	Kruppel-like factor 5 (intestinal)	TF	0	0	1	0	0	0	1	0	0	0
718	C3	complement component 3	Other	0	0	1	0	0	0	1	1	0	1
799	CALCR	calcitonin receptor	Transmembrane receptor	0	0	0	0	1	0	1	1	1	1
857	CAV1	caveolin 1, caveolae protein, 22kDa	lipid localization	0	0	1	0	0	0	1	0	0	0
862	RUNX1T1	runt-related transcription factor 1; translocated to, 1 (cyclin D-related)	Other	0	0	1	0	0	0	1	1	0	1
869	CBLN1	cerebellin 1 precursor	Other	0	0	0	0	1	0	0	1	1	1
885	CCK	cholecystokinin	Signaling molecule	1	0	1	0	0	0	1	1	1	1
886	CCKAR	cholecystokinin A receptor	Transmembrane receptor	1	0	1	0	0	0	1	1	0	1
887	CCKBR	cholecystokinin B receptor	Transmembrane receptor	1	0	1	0	0	0	1	1	1	1
948	CD36	CD36 molecule (thrombospondin receptor)	Transmembrane receptor	0	0	1	0	0	0	1	0	0	0
950	SCARB2	scavenger receptor class B, member 2	Transmembrane receptor	0	0	0	0	1	0	0	0	0	0
1020	CDK5	cyclin-dependent kinase 5	Signal transduction	0	0	1	0	0	0	1	0	1	1
1050	CEBPA	CCAAT/enhancer binding protein (C/EBP), alpha	TF	0	0	1	0	0	0	1	0	0	0
1051	CEBPB	CCAAT/enhancer binding protein (C/EBP), beta	TF	0	0	1	0	0	0	1	1	0	1
1130	LYST	lysosomal trafficking regulator	Other	0	0	1	0	0	0	1	0	0	0
1149	CIDEA	cell death-inducing DFFA-like effector a	Other	0	0	1	0	0	0	1	0	0	0
1268	CNR1	cannabinoid receptor 1 (brain)	Transmembrane receptor	0	0	1	0	0	0	1	1	0	1
1270	CNTF	ciliary neurotrophic factor	Signaling molecule	0	1	0	0	0	0	1	1	0	1
1271	CNTFR	ciliary neurotrophic factor receptor	Transmembrane receptor	0	0	1	0	0	0	1	0	1	1
1312	COMT	catechol-O-methyltransferase	Enzyme (metabolic)	0	0	1	0	0	0	1	0	0	0
1325	CORT	cortistatin	Signaling molecule	1	0	0	0	0	0	1	0	1	1
1363	CPE	carboxypeptidase E	Enzyme (regulatory)	0	0	1	0	0	0	1	1	1	1
1385	CREB1	cAMP responsive element binding protein 1	TF	0	0	0	0	1	0	1	0	0	0
1387	CREBBP	CREB binding protein	Chr_Mod	0	0	0	1	0	0	1	0	0	0
1392	CRH	corticotropin releasing hormone	Signaling molecule	1	0	0	0	0	0	1	0	1	1
1394	CRHR1	corticotropin releasing hormone receptor 1	Transmembrane receptor	1	0	0	0	0	0	1	1	1	1
1395	CRHR2	corticotropin releasing hormone receptor 2	Transmembrane receptor	1	0	0	0	0	0	1	0	0	0
1401	CRP	C-reactive protein, pentraxin-related	Other	0	0	1	0	0	0	1	0	0	0
1586	CYP17A1	cytochrome P450, family 17, subfamily A, polypeptide 1	Enzyme (metabolic)	0	0	0	0	1	0	1	0	0	0
1588	CYP19A1	cytochrome P450, family 19, subfamily A, polypeptide 1	Enzyme (metabolic)	0	0	1	0	0	0	1	0	0	0
1593	CYP27A1	cytochrome P450, family 27, subfamily A, polypeptide 1	Enzyme (metabolic)	0	0	0	0	1	0	1	0	0	0
1621	DBH	dopamine beta-hydroxylase (dopamine beta-monooxygenase)	Enzyme (metabolic)	0	0	1	0	0	0	1	1	0	1
1636	ACE	angiotensin I converting enzyme	Enzyme (regulatory)	0	1	0	0	0	0	1	1	0	1
1675	CFD	complement factor D (adipsin)	Enzyme (regulatory)	0	0	1	0	0	0	1	0	0	0
1734	DIO2	deiodinase, iodothyronine, type II	Other	0	0	1	0	0	0	1	1	0	1
1803	DPP4	dipeptidyl-peptidase 4	Enzyme (regulatory)	0	0	1	0	0	0	1	0	0	0
1815	DRD4	dopamine receptor D4	Transmembrane receptor	0	1	0	0	0	0	1	0	0	0
1996	ELAVL4	ELAV like neuron-specific RNA binding protein 4	Other	0	0	0	0	1	0	1	0	1	1
2066	ERBB4	v-erb-b2 avian erythroblastic leukemia viral oncogene homolog 4	Other	0	0	0	0	1	0	0	0	1	1
2099	ESR1	estrogen receptor 1	TF	0	0	1	0	0	0	1	1	0	1
2100	ESR2	estrogen receptor 2 (ER beta)	TF	0	0	1	0	0	0	1	1	0	1
2101	ESRRA	estrogen-related receptor alpha	TF	0	0	1	0	0	0	1	1	0	1
2114	ETS2	v-ets avian erythroblastosis virus E26 oncogene homolog 2	TF	0	0	0	0	1	0	0	0	0	0
2119	ETV5	ets variant 5	TF	0	0	0	0	1	0	0	1	0	1
2150	F2RL1	coagulation factor II (thrombin) receptor-like 1	Transmembrane receptor	0	0	1	0	0	0	1	0	0	0
2152	F3	coagulation factor III (thromboplastin, tissue factor)	Other	0	0	1	0	0	0	1	1	0	1
2161	F12	coagulation factor XII (Hageman factor)	Enzyme (regulatory)	0	1	0	0	0	0	1	1	0	1
2167	FABP4	fatty acid binding protein 4, adipocyte	lipid localization	0	0	1	0	0	0	1	0	0	0
2169	FABP2	fatty acid binding protein 2, intestinal	lipid localization	0	0	1	0	0	0	1	0	0	0
2194	FASN	fatty acid synthase	Enzyme (metabolic)	0	0	1	0	0	0	1	0	0	0
2243	FGA	fibrinogen alpha chain	Other	0	0	1	0	0	0	1	0	0	0
2272	FHIT	fragile histidine triad	Enzyme (regulatory)	0	0	0	0	1	0	0	1	0	1
2303	FOXC2	forkhead box C2 (MFH-1, mesenchyme forkhead 1)	TF	0	0	1	0	0	0	1	0	0	0
2308	FOXO1	forkhead box O1	TF	0	0	1	0	0	0	1	1	0	1
2309	FOXO3	forkhead box O3	TF	0	0	0	0	1	0	1	1	0	1
2332	FMR1	fragile X mental retardation 1	Other	0	0	1	0	0	0	1	0	0	0
2565	GABRG1	gamma-aminobutyric acid (GABA) A receptor, gamma 1	Transmembrane receptor	0	0	0	0	1	0	1	0	1	1
2572	GAD2	glutamate decarboxylase 2 (pancreatic islets and brain, 65kDa)	Enzyme (metabolic)	0	0	1	0	0	0	1	0	1	1
2587	GALR1	galanin receptor 1	Transmembrane receptor	1	0	0	0	0	0	1	1	0	1
2624	GATA2	GATA binding protein 2	TF	0	0	1	0	0	0	1	0	0	0
2625	GATA3	GATA binding protein 3	TF	0	0	1	0	0	0	1	0	0	0
2632	GBE1	glucan (1,4-alpha-), branching enzyme 1	Other	0	0	0	0	1	0	1	0	0	0
2641	GCG	glucagon	Signaling molecule	1	0	0	0	0	0	1	0	0	0
2645	GCK	glucokinase (hexokinase 4)	Enzyme (metabolic)	0	0	1	0	0	0	1	0	1	1
2660	MSTN	myostatin	Signaling molecule	0	0	1	0	0	0	1	1	0	1
2691	GHRH	growth hormone releasing hormone	Signaling molecule	1	0	0	0	0	0	1	0	1	1
2692	GHRHR	growth hormone releasing hormone receptor	Transmembrane receptor	0	1	0	0	0	0	1	1	0	1
2693	GHSR	growth hormone secretagogue receptor	Transmembrane receptor	1	0	1	0	0	0	1	1	0	1
2695	GIP	gastric inhibitory polypeptide	Signaling molecule	1	0	0	0	0	0	1	0	0	0
2696	GIPR	gastric inhibitory polypeptide receptor	Transmembrane receptor	0	0	1	0	1	0	1	0	0	0
2740	GLP1R	glucagon-like peptide 1 receptor	Transmembrane receptor	1	0	0	0	0	0	1	1	0	1
2778	GNAS	GNAS complex locus	Signal transduction	0	1	0	1	0	0	1	0	0	0
2780	GNAT2	guanine nucleotide binding protein (G protein), alpha transducing activity polypeptide 2	Signal transduction	0	0	0	0	1	0	0	1	0	1
2784	GNB3	guanine nucleotide binding protein (G protein), beta polypeptide 3	Signal transduction	0	1	0	0	0	0	1	1	0	1
2813	GP2	glycoprotein 2 (zymogen granule membrane)	Other	0	0	0	0	1	0	0	0	0	0
2831	NPBWR1	neuropeptides B/W receptor 1	Transmembrane receptor	1	0	0	0	0	0	1	1	0	1
2832	NPBWR2	neuropeptides B/W receptor 2	Transmembrane receptor	1	0	0	0	0	0	1	0	0	0
2834	PRLHR	prolactin releasing hormone receptor	Transmembrane receptor	1	0	1	0	0	0	1	1	1	1
2847	MCHR1	melanin-concentrating hormone receptor 1	Transmembrane receptor	1	0	1	0	0	0	1	1	1	1
2894	GRID1	glutamate receptor, ionotropic, delta 1	Transmembrane receptor	0	0	0	0	1	0	1	0	1	1
2908	NR3C1	nuclear receptor subfamily 3, group C, member 1 (glucocorticoid receptor)	TF	0	1	0	0	0	0	1	1	0	1
2922	GRP	gastrin-releasing peptide	Signaling molecule	1	0	0	0	1	0	1	1	1	1
2925	GRPR	gastrin-releasing peptide receptor	Transmembrane receptor	1	0	0	0	0	0	1	1	0	1
2971	GTF3A	general transcription factor IIIA	TF	0	0	0	0	1	0	0	0	0	0
2997	GYS1	glycogen synthase 1 (muscle)	Enzyme (metabolic)	0	0	1	0	0	0	1	1	0	1
3060	HCRT	hypocretin (orexin) neuropeptide precursor	Signaling molecule	1	0	1	0	0	0	1	0	1	1
3061	HCRTR1	hypocretin (orexin) receptor 1	Transmembrane receptor	1	0	0	0	0	0	1	1	0	1
3062	HCRTR2	hypocretin (orexin) receptor 2	Transmembrane receptor	1	0	0	0	0	0	1	1	0	1
3092	HIP1	huntingtin interacting protein 1	Other	0	0	0	0	1	0	1	0	0	0
3119	HLA-DQB1	major histocompatibility complex, class II, DQ beta 1	Transmembrane receptor	0	0	1	0	0	0	1	0	0	0
3156	HMGCR	3-hydroxy-3-methylglutaryl-CoA reductase	Enzyme (metabolic)	0	0	0	0	1	0	1	0	0	0
3159	HMGA1	high mobility group AT-hook 1	TF	0	0	0	0	1	0	1	1	0	1
3170	FOXA2	forkhead box A2	TF	0	0	1	0	0	0	1	0	0	0
3174	HNF4G	hepatocyte nuclear factor 4, gamma	TF	0	0	0	0	1	0	1	0	0	0
3215	HOXB5	homeobox B5	TF	0	0	0	0	1	0	1	0	0	0
3273	HRG	histidine-rich glycoprotein	Other	0	0	1	0	0	0	1	0	0	0
3290	HSD11B1	hydroxysteroid (11-beta) dehydrogenase 1	Enzyme (metabolic)	0	0	1	0	0	0	1	1	0	1
3303	HSPA1A	heat shock 70kDa protein 1A	Other	0	0	1	0	0	0	1	1	0	1
3350	HTR1A	5-hydroxytryptamine (serotonin) receptor 1A, G protein-coupled	Transmembrane receptor	1	0	0	0	0	0	1	1	1	1
3356	HTR2A	5-hydroxytryptamine (serotonin) receptor 2A, G protein-coupled	Transmembrane receptor	0	0	1	0	0	0	1	1	1	1
3357	HTR2B	5-hydroxytryptamine (serotonin) receptor 2B, G protein-coupled	Transmembrane receptor	1	0	0	0	0	0	1	1	0	1
3358	HTR2C	5-hydroxytryptamine (serotonin) receptor 2C, G protein-coupled	Transmembrane receptor	0	0	1	0	0	0	1	1	1	1
3360	HTR4	5-hydroxytryptamine (serotonin) receptor 4, G protein-coupled	Transmembrane receptor	0	0	1	0	0	0	1	1	1	1
3375	IAPP	islet amyloid polypeptide	Signaling molecule	1	0	1	0	0	0	1	0	0	0
3440	IFNA2	interferon, alpha 2	Signaling molecule	0	0	1	0	0	0	1	0	0	0
3459	IFNGR1	interferon gamma receptor 1	Transmembrane receptor	0	0	0	0	1	0	0	0	0	0
3481	IGF2	insulin-like growth factor 2 (somatomedin A)	Signaling molecule	0	0	1	0	0	0	1	0	0	0
3551	IKBKB	inhibitor of kappa light polypeptide gene enhancer in B-cells, kinase beta	Signal transduction	0	0	1	0	0	0	1	0	0	0
3553	IL1B	interleukin 1, beta	Signaling molecule	1	0	1	0	0	0	1	0	0	0
3557	IL1RN	interleukin 1 receptor antagonist	Signaling molecule	0	1	0	0	0	0	1	0	0	0
3569	IL6	interleukin 6 (interferon, beta 2)	Signaling molecule	0	1	0	0	0	0	1	0	0	0
3570	IL6R	interleukin 6 receptor	Transmembrane receptor	0	0	1	0	0	0	1	0	0	0
3576	CXCL8	C-X-C motif chemokine ligand 8	Signaling molecule	0	0	1	0	0	0	1	0	0	0
3606	IL18	interleukin 18 (interferon-gamma-inducing factor)	Signaling molecule	0	0	1	0	0	0	1	1	0	1
3630	INS	insulin	Signaling molecule	1	0	1	0	0	0	1	0	0	0
3636	INPPL1	inositol polyphosphate phosphatase-like 1	Signal transduction	0	0	1	0	0	0	1	1	0	1
3638	INSIG1	insulin induced gene 1	Other	0	0	1	0	0	0	1	0	0	0
3643	INSR	insulin receptor	Transmembrane receptor	1	1	0	0	0	0	1	0	0	0
3651	PDX1	pancreatic and duodenal homeobox 1	TF	0	0	1	0	0	0	1	0	0	0
3667	IRS1	insulin receptor substrate 1	Transmembrane receptor	0	0	1	0	1	0	1	1	0	1
3700	ITIH4	inter-alpha-trypsin inhibitor heavy chain family, member 4	Other	0	0	0	0	1	0	0	0	0	0
3738	KCNA3	potassium voltage-gated channel, shaker-related subfamily, member 3	Transmembrane receptor	0	0	1	0	0	0	1	0	0	0
3762	KCNJ5	potassium inwardly-rectifying channel, subfamily J, member 5	Transmembrane receptor	0	0	1	0	0	0	1	1	0	1
3777	KCNK3	potassium channel, subfamily K, member 3	Transmembrane receptor	0	0	0	0	1	0	0	0	0	0
3784	KCNQ1	potassium voltage-gated channel, KQT-like subfamily, member 1	Transmembrane receptor	0	0	0	0	1	0	0	1	0	1
3827	KNG1	kininogen 1	Other	0	0	1	0	0	0	1	0	0	0
3952	LEP	leptin	Signaling molecule	1	1	0	0	0	1	1	0	0	0
3953	LEPR	leptin receptor	Transmembrane receptor	1	1	0	0	0	1	1	1	0	1
3972	LHB	luteinizing hormone beta polypeptide	Signaling molecule	0	1	0	0	0	0	1	0	0	0
3991	LIPE	lipase, hormone-sensitive	Enzyme (metabolic)	0	0	1	0	0	0	1	1	0	1
4000	LMNA	lamin A/C	Other	0	0	1	0	0	0	1	1	0	1
4010	LMX1B	LIM homeobox transcription factor 1, beta	TF	0	0	0	0	1	0	1	0	0	0
4023	LPL	lipoprotein lipase	Enzyme (metabolic)	0	1	0	0	0	0	1	1	0	1
4035	LRP1	low density lipoprotein receptor-related protein 1	Transmembrane receptor	0	0	1	0	0	0	1	0	0	0
4041	LRP5	low density lipoprotein receptor-related protein 5	Transmembrane receptor	0	0	1	0	0	0	1	0	0	0
4137	MAPT	microtubule-associated protein tau	Other	0	1	0	0	0	0	1	0	1	1
4159	MC3R	melanocortin 3 receptor	Transmembrane receptor	1	1	0	0	0	0	1	1	0	1
4160	MC4R	melanocortin 4 receptor	Transmembrane receptor	1	1	0	0	1	1	1	0	1	1
4204	MECP2	methyl CpG binding protein 2 (Rett syndrome)	Chr_Mod	0	0	1	0	0	0	1	0	0	0
4233	MET	met proto-oncogene	Transmembrane receptor	0	0	1	0	0	0	1	1	0	1
4489	MT1A	metallothionein 1A	Other	0	0	1	0	0	0	1	0	0	0
4519	MT-CYB	mitochondrially encoded cytochrome b	Other	0	0	1	0	0	0	1	0	0	0
4566	MT-TK	mitochondrially encoded tRNA lysine	tRNA	0	0	1	0	0	0	1	0	0	0
4633	MYL2	myosin, light chain 2, regulatory, cardiac, slow	Other	0	0	0	0	1	0	0	0	0	0
4692	NDN	necdin, melanoma antigen (MAGE) family member	Other	0	0	1	1	0	0	1	0	0	0
4722	NDUFS3	NADH dehydrogenase (ubiquinone) Fe-S protein 3, 30kDa (NADH-coenzyme Q reductase)	Other	0	0	0	0	1	0	0	1	0	1
4790	NFKB1	nuclear factor of kappa light polypeptide gene enhancer in B-cells 1	TF	0	0	1	0	0	0	1	0	0	0
4808	NHLH2	nescient helix loop helix 2	TF	0	0	1	0	0	0	1	1	1	1
4828	NMB	neuromedin B	Signaling molecule	1	0	0	0	0	0	1	1	0	1
4829	NMBR	neuromedin B receptor	Transmembrane receptor	1	0	0	0	0	0	1	1	0	1
4852	NPY	neuropeptide Y	Signaling molecule	1	1	0	0	0	0	1	1	1	1
4864	NPC1	Niemann-Pick disease, type C1	lipid localization	0	0	0	0	1	0	1	0	0	0
4886	NPY1R	neuropeptide Y receptor Y1	Transmembrane receptor	1	0	0	0	0	0	1	1	0	1
4887	NPY2R	neuropeptide Y receptor Y2	Transmembrane receptor	1	0	0	0	0	0	1	1	1	1
4888	NPY6R	neuropeptide Y receptor Y6 (pseudogene)	pseudo	0	0	1	0	0	0	1	0	0	0
4889	NPY5R	neuropeptide Y receptor Y5	Transmembrane receptor	1	0	1	0	0	0	1	1	0	1
4915	NTRK2	neurotrophic tyrosine kinase, receptor, type 2	Transmembrane receptor	1	1	0	1	1	1	1	0	1	1
4922	NTS	neurotensin	Signaling molecule	1	0	0	0	0	0	1	1	1	1
4923	NTSR1	neurotensin receptor 1 (high affinity)	Transmembrane receptor	1	0	0	0	0	0	1	1	0	1
4925	NUCB2	nucleobindin 2	Other	1	0	1	0	0	0	1	1	0	1
4952	OCRL	oculocerebrorenal syndrome of Lowe	Enzyme (regulatory)	0	1	0	0	0	0	1	0	0	0
4982	TNFRSF11B	tumor necrosis factor receptor superfamily, member 11b	Signaling molecule	0	0	1	0	0	0	1	1	0	1
4985	OPRD1	opioid receptor, delta 1	Transmembrane receptor	1	0	0	0	0	0	1	1	0	1
4986	OPRK1	opioid receptor, kappa 1	Transmembrane receptor	1	0	0	0	0	0	1	1	1	1
4988	OPRM1	opioid receptor, mu 1	Transmembrane receptor	1	0	0	0	0	0	1	1	0	1
5020	OXT	oxytocin/neurophysin I prepropeptide	Signaling molecule	1	0	0	0	0	0	1	0	1	1
5021	OXTR	oxytocin receptor	Transmembrane receptor	1	0	0	0	0	0	1	1	1	1
5025	P2RX4	purinergic receptor P2X, ligand-gated ion channel, 4	Transmembrane receptor	0	0	1	0	0	0	1	1	0	1
5054	SERPINE1	serpin peptidase inhibitor, clade E (nexin, plasminogen activator inhibitor type 1), member 1	Other	0	0	1	0	0	0	1	1	0	1
5071	PARK2	parkin RBR E3 ubiquitin protein ligase	Enzyme (regulatory)	0	0	0	0	1	0	1	1	0	1
5101	PCDH9	protocadherin 9	Other	0	0	0	0	1	0	0	1	1	1
5122	PCSK1	Enzyme (regulatory)	Enzyme (regulatory)	1	1	0	0	1	1	1	1	1	1
5126	PCSK2	proprotein convertase subtilisin/kexin type 2	Enzyme (regulatory)	1	0	0	0	0	0	1	0	1	1
5140	PDE3B	phosphodiesterase 3B, cGMP-inhibited	Enzyme (metabolic)	0	0	1	0	0	0	1	0	0	0
5144	PDE4D	phosphodiesterase 4D, cAMP-specific	Enzyme (metabolic)	0	1	0	0	0	0	1	0	0	0
5167	ENPP1	ectonucleotide pyrophosphatase/phosphodiesterase 1	Enzyme (metabolic)	0	1	0	0	0	0	1	1	0	1
5173	PDYN	prodynorphin	Signaling molecule	1	0	0	0	0	0	1	1	1	1
5230	PGK1	phosphoglycerate kinase 1	Enzyme (metabolic)	0	1	0	0	0	0	1	0	0	0
5245	PHB	prohibitin	Chr_Mod	0	0	1	0	0	0	1	0	0	0
5290	PIK3CA	phosphatidylinositol-4,5-bisphosphate 3-kinase, catalytic subunit alpha	Signal transduction	0	0	1	0	0	0	1	0	0	0
5294	PIK3CG	phosphatidylinositol-4,5-bisphosphate 3-kinase, catalytic subunit gamma	Signal transduction	0	0	1	0	0	0	1	0	0	0
5319	PLA2G1B	phospholipase A2, group IB (pancreas)	Signal transduction	0	0	1	0	0	0	1	0	0	0
5346	PLIN1	perilipin 1	Other	0	0	1	0	0	0	1	0	0	0
5367	PMCH	pro-melanin-concentrating hormone	Signaling molecule	1	0	1	0	0	0	1	0	1	1
5383	PMS2P5	postmeiotic segregation increased 2 pseudogene 5	pseudo	0	0	0	0	1	0	0	0	0	0
5387	PMS2P3	postmeiotic segregation increased 2 pseudogene 3	pseudo	0	0	0	0	1	0	1	0	0	0
5443	POMC	proopiomelanocortin	Signaling molecule	1	1	0	0	1	1	1	1	0	1
5446	PON3	paraoxonase 3	Enzyme (metabolic)	0	0	1	0	0	0	1	1	0	1
5465	PPARA	peroxisome proliferator-activated receptor alpha	TF	0	1	0	0	0	0	1	0	0	0
5467	PPARD	peroxisome proliferator-activated receptor delta	TF	0	0	1	0	0	0	1	1	0	1
5468	PPARG	peroxisome proliferator-activated receptor gamma	TF	0	1	0	0	0	0	1	1	0	1
5506	PPP1R3A	protein phosphatase 1, regulatory subunit 3A	Enzyme (regulatory)	0	1	0	0	0	0	1	0	0	0
5539	PPY	pancreatic polypeptide	Signaling molecule	1	0	1	0	0	0	1	0	0	0
5540	NPY4R	neuropeptide Y receptor Y4	Transmembrane receptor	1	0	0	0	0	0	1	1	0	1
5562	PRKAA1	protein kinase, AMP-activated, alpha 1 catalytic subunit	Signal transduction	1	0	0	0	0	0	1	0	0	0
5577	PRKAR2B	protein kinase, cAMP-dependent, regulatory, type II, beta	Signal transduction	0	0	1	0	0	0	1	1	0	1
5587	PRKD1	protein kinase D1	Signal transduction	0	0	0	0	1	0	0	1	0	1
5595	MAPK3	mitogen-activated protein kinase 3	Signal transduction	0	0	1	0	1	0	1	0	0	0
5599	MAPK8	mitogen-activated protein kinase 8	Signal transduction	0	0	1	0	0	0	1	0	0	0
5601	MAPK9	mitogen-activated protein kinase 9	Signal transduction	0	0	1	0	0	0	1	0	1	1
5604	MAP2K1	mitogen-activated protein kinase kinase 1	Signal transduction	0	0	1	0	0	0	1	0	0	0
5607	MAP2K5	mitogen-activated protein kinase kinase 5	Signal transduction	0	0	0	0	1	0	1	0	0	0
5629	PROX1	prospero homeobox 1	TF	0	0	1	0	0	0	1	0	0	0
5697	PYY	peptide YY	Signaling molecule	1	1	0	0	0	0	1	0	0	0
5728	PTEN	phosphatase and tensin homolog	Enzyme (regulatory)	0	0	1	0	0	0	1	0	0	0
5733	PTGER3	prostaglandin E receptor 3 (subtype EP3)	Transmembrane receptor	0	0	1	0	0	0	1	1	0	1
5743	PTGS2	prostaglandin-endoperoxide synthase 2 (prostaglandin G/H synthase and cyclooxygenase)	Enzyme (regulatory)	0	0	1	0	0	0	1	0	0	0
5770	PTPN1	protein tyrosine phosphatase, non-receptor type 1	Signal transduction	0	0	1	0	0	0	1	1	0	1
5781	PTPN11	protein tyrosine phosphatase, non-receptor type 11	Signal transduction	0	0	1	0	0	0	1	0	0	0
5915	RARB	retinoic acid receptor, beta	TF	0	0	0	0	1	0	1	1	0	1
5922	RASA2	RAS p21 protein activator 2	Other	0	0	0	0	1	0	0	0	0	0
5947	RBP1	retinol binding protein 1, cellular	Other	0	0	1	0	0	0	1	1	0	1
5950	RBP4	retinol binding protein 4, plasma	lipid localization	0	0	1	0	0	0	1	1	0	1
6014	RIT2	Ras-like without CAAX 2	Other	0	0	0	0	1	0	1	0	1	1
6091	ROBO1	roundabout, axon guidance receptor, homolog 1 (Drosophila)	Transmembrane receptor	0	0	1	0	0	0	1	1	0	1
6157	RPL27A	ribosomal protein L27a	Other	0	0	0	0	1	0	0	0	0	0
6197	RPS6KA3	ribosomal protein S6 kinase, 90kDa, polypeptide 3	Signal transduction	0	1	0	0	0	0	1	1	0	1
6198	RPS6KB1	ribosomal protein S6 kinase, 70kDa, polypeptide 1	Signal transduction	0	0	1	0	0	0	1	0	0	0
6249	CLIP1	CAP-GLY domain containing linker protein 1	Other	0	0	0	0	1	0	0	0	0	0
6272	SORT1	sortilin 1	Transmembrane receptor	0	0	0	0	1	0	1	0	0	0
6303	SAT1	spermidine/spermine N1-acetyltransferase 1	Other	0	0	1	0	0	0	1	1	0	1
6311	ATXN2	ataxin 2	Other	0	0	1	0	0	0	1	0	0	0
6319	SCD	stearoyl-CoA desaturase (delta-9-desaturase)	Enzyme (metabolic)	0	0	1	0	0	0	1	0	1	1
6347	CCL2	chemokine (C-C motif) ligand 2	Signaling molecule	0	0	1	0	0	0	1	0	0	0
6382	SDC1	syndecan 1	Other	0	0	1	0	0	0	1	1	0	1
6399	TRAPPC2	trafficking protein particle complex 2	Other	0	0	1	0	0	0	1	0	0	0
6425	SFRP5	secreted frizzled-related protein 5	Signaling molecule	0	0	1	0	0	0	1	0	0	0
6492	SIM1	single-minded family bHLH transcription factor 1	TF	1	0	1	0	0	1	1	0	0	0
6521	SLC4A1	solute carrier family 4 (anion exchanger), member 1 (Diego blood group)	Other	0	1	0	0	0	0	1	0	0	0
6530	SLC6A2	solute carrier family 6 (neurotransmitter transporter), member 2	Other	0	0	1	0	0	0	1	0	0	0
6532	SLC6A4	solute carrier family 6 (neurotransmitter transporter), member 4	Other	0	1	0	0	0	0	1	1	0	1
6631	SNRPC	small nuclear ribonucleoprotein polypeptide C	Other	0	0	0	0	1	0	0	1	0	1
6638	SNRPN	small nuclear ribonucleoprotein polypeptide N	Other splicing	0	0	0	1	0	0	1	0	1	1
6688	SPI1	spleen focus forming virus (SFFV) proviral integration oncogene	TF	0	0	0	0	1	0	0	0	0	0
6696	SPP1	secreted phosphoprotein 1	Signaling molecule	0	0	1	0	0	0	1	0	1	1
6720	SREBF1	sterol regulatory element binding transcription factor 1	TF	0	0	1	0	0	0	1	0	0	0
6750	SST	somatostatin	Signaling molecule	1	0	0	0	0	0	1	1	1	1
6752	SSTR2	somatostatin receptor 2	Transmembrane receptor	1	0	0	0	0	0	1	1	1	1
6774	STAT3	signal transducer and activator of transcription 3 (acute-phase response factor)	TF	0	0	1	0	0	0	1	1	0	1
6799	SULT1A2	sulfotransferase family, cytosolic, 1A, phenol-preferring, member 2	Other	0	0	0	0	1	0	0	0	0	0
6863	TAC1	tachykinin, precursor 1	Signaling molecule	1	0	0	0	0	0	1	1	1	1
6886	TAL1	T-cell acute lymphocytic leukemia 1	TF	0	0	0	0	1	0	0	0	0	0
6927	HNF1A	HNF1 homeobox A	TF	0	1	0	0	0	0	1	1	0	1
6934	TCF7L2	transcription factor 7-like 2 (T-cell specific, HMG-box)	TF	0	0	0	0	1	0	1	1	0	1
7021	TFAP2B	transcription factor AP-2 beta (activating enhancer binding protein 2 beta)	TF	0	0	0	0	1	0	1	0	0	0
7040	TGFB1	transforming growth factor, beta 1	Signaling molecule	0	0	1	0	0	0	1	1	0	1
7054	TH	tyrosine hydroxylase	Other	0	0	1	0	0	0	1	1	1	1
7068	THRB	thyroid hormone receptor, beta	TF	0	1	0	0	0	0	1	1	0	1
7099	TLR4	toll-like receptor 4	Transmembrane receptor	0	0	1	0	1	0	1	0	0	0
7100	TLR5	toll-like receptor 5	Transmembrane receptor	0	0	1	0	0	0	1	0	0	0
7124	TNF	tumor necrosis factor	Signaling molecule	1	0	1	0	0	0	1	0	0	0
7275	TUB	tubby bipartite transcription factor	TF	1	0	1	0	1	1	1	0	0	0
7284	TUFM	Tu translation elongation factor, mitochondrial	Other	0	0	0	0	1	0	0	0	0	0
7287	TULP1	tubby like protein 1	Transmembrane receptor	0	0	1	0	0	0	1	0	0	0
7291	TWIST1	twist family bHLH transcription factor 1	TF	0	0	1	0	0	0	1	0	0	0
7314	UBB	ubiquitin B	Other	0	0	1	0	0	0	1	0	0	0
7349	UCN	urocortin	Signaling molecule	1	0	1	0	0	0	1	0	0	0
7350	UCP1	uncoupling protein 1 (mitochondrial, proton carrier)	Other	0	1	0	0	0	0	1	0	0	0
7351	UCP2	uncoupling protein 2 (mitochondrial, proton carrier)	Other	0	1	0	0	0	0	1	1	0	1
7352	UCP3	uncoupling protein 3 (mitochondrial, proton carrier)	Other	0	1	0	0	0	0	1	0	0	0
7391	USF1	upstream transcription factor 1	TF	0	0	1	0	0	0	1	0	0	0
7403	KDM6A	lysine demethylase 6A	Chr_Mod	0	0	0	1	0	0	1	0	0	0
7423	VEGFB	vascular endothelial growth factor B	Signaling molecule	0	0	1	0	0	0	1	0	0	0
7425	VGF	VGF nerve growth factor inducible	Signaling molecule	0	0	1	0	0	0	1	1	1	1
7494	XBP1	X-box binding protein 1	TF	0	0	1	0	0	0	1	0	0	0
7681	MKRN3	makorin ring finger protein 3	Enzyme (regulatory)	0	0	0	1	0	0	1	0	1	1
7701	ZNF142	zinc finger protein 142	TF	0	0	0	0	1	0	0	0	0	0
7840	ALMS1	centrosome and basal body associated protein	cilium or BBSome	0	1	0	1	0	0	1	0	0	0
7942	TFEB	transcription factor EB	TF	0	0	1	0	0	0	1	0	0	0
8085	KMT2D	lysine methyltransferase 2D	Chr_Mod	0	0	0	1	0	0	1	0	0	0
8091	HMGA2	high mobility group AT-hook 2	TF	0	0	1	0	0	0	1	0	0	0
8195	MKKS	McKusick-Kaufman syndrome	cilium or BBSome	0	1	0	1	0	0	1	0	0	0
8204	NRIP1	nuclear receptor interacting protein 1	Chr_Mod	0	0	1	0	0	0	1	1	0	1
8431	NR0B2	nuclear receptor subfamily 0, group B, member 2	TF	0	1	0	0	0	0	1	1	0	1
8448	DOC2A	double C2-like domains, alpha	Other	0	0	0	0	1	0	0	1	1	1
8450	CUL4B	cullin 4B	Other	0	0	1	0	0	0	1	0	0	0
8455	ATRN	attractin	Transmembrane receptor	0	0	1	0	0	0	1	0	0	0
8484	GALR3	galanin receptor 3	Transmembrane receptor	1	0	0	0	0	0	1	0	0	0
8527	DGKD	diacylglycerol kinase, delta 130kDa	Signal transduction	0	0	1	0	0	0	1	0	0	0
8609	KLF7	Kruppel-like factor 7 (ubiquitous)	TF	0	0	0	0	1	0	1	0	0	0
8648	NCOA1	nuclear receptor coactivator 1	Chr_Mod	0	0	1	0	1	0	1	0	0	0
8660	IRS2	insulin receptor substrate 2	Signal transduction	0	1	0	0	0	0	1	0	0	0
8694	DGAT1	diacylglycerol O-acyltransferase 1	Enzyme (metabolic)	0	0	1	0	0	0	1	0	0	0
8788	DLK1	delta-like 1 homolog (Drosophila)	Other	0	0	1	0	0	0	1	1	0	1
8811	GALR2	galanin receptor 2	Transmembrane receptor	1	0	0	0	0	0	1	0	0	0
8841	HDAC3	histone deacetylase 3	Chr_Mod	0	0	1	0	0	0	1	0	0	0
8878	SQSTM1	sequestosome 1	Other	0	0	1	0	0	0	1	0	0	0
8880	FUBP1	far upstream element (FUSE) binding protein 1	TF	0	0	0	0	1	0	0	0	0	0
8926	SNURF	SNRPN upstream reading frame	Other	0	0	0	1	0	0	1	0	0	0
9060	PAPSS2	3'-phosphoadenosine 5'-phosphosulfate synthase 2	Signal transduction	0	1	0	0	0	0	1	1	0	1
9125	RQCD1	RCD1 required for cell differentiation1 homolog (S. pombe)	Other	0	0	0	0	1	0	0	0	0	0
9131	AIFM1	apoptosis-inducing factor, mitochondrion-associated, 1	Other	0	0	1	0	0	0	1	0	0	0
9135	RABEP1	rabaptin, RAB GTPase binding effector protein 1	Signal transduction	0	0	0	0	1	0	0	0	0	0
9244	CRLF1	cytokine receptor-like factor 1	Signaling molecule	0	0	1	0	0	0	1	0	0	0
9340	GLP2R	glucagon-like peptide 2 receptor	Transmembrane receptor	1	0	0	0	0	0	1	1	0	1
9344	TAOK2	TAO kinase 2	Signal transduction	0	0	0	0	1	0	0	0	0	0
9369	NRXN3	neurexin 3	Other	0	0	0	0	1	0	0	0	1	1
9370	ADIPOQ	adiponectin, C1Q and collagen domain containing	Signaling molecule	1	0	1	0	0	0	1	0	0	0
9453	GGPS1	geranylgeranyl diphosphate synthase 1	Enzyme (metabolic)	0	0	1	0	0	0	1	0	0	0
9479	MAPK8IP1	mitogen-activated protein kinase 8 interacting protein 1	Signal transduction	0	0	1	0	0	0	1	0	1	1
9518	GDF15	growth differentiation factor 15	Signaling molecule	0	0	1	0	1	0	1	0	0	0
9563	H6PD	hexose-6-phosphate dehydrogenase (glucose 1-dehydrogenase)	Enzyme (metabolic)	0	1	0	0	0	0	1	0	0	0
9572	NR1D1	nuclear receptor subfamily 1, group D, member 1	TF	0	0	1	0	0	0	1	1	0	1
9573	GDF3	growth differentiation factor 3	Signaling molecule	0	0	1	0	0	0	1	0	0	0
9575	CLOCK	clock circadian regulator	TF	0	0	1	0	0	0	1	0	0	0
9603	NFE2L3	nuclear factor, erythroid 2-like 3	TF	0	0	0	0	1	0	0	1	0	1
9607	CARTPT	CART prepropeptide	Signaling molecule	1	1	0	0	0	0	1	1	1	1
9641	IKBKE	inhibitor of kappa light polypeptide gene enhancer in B-cells, kinase epsilon	Signal transduction	0	0	1	0	0	0	1	0	0	0
9654	TTLL4	tubulin tyrosine ligase-like family, member 4	Enzyme (regulatory)	0	0	0	0	1	0	0	0	0	0
9672	SDC3	syndecan 3	Other	0	1	0	0	0	0	1	0	0	0
9726	ZNF646	zinc finger protein 646	TF	0	0	0	0	1	0	0	0	0	0
9866	TRIM66	tripartite motif containing 66	Other	0	0	0	0	1	0	0	1	0	1
9927	MFN2	mitofusin 2	Enzyme (regulatory)	0	0	1	0	0	0	1	0	0	0
9975	NR1D2	nuclear receptor subfamily 1, group D, member 2	TF	0	0	1	0	0	0	1	1	0	1
10022	INSL5	insulin-like 5	Signaling molecule	1	0	0	0	0	0	1	1	0	1
10087	COL4A3BP	collagen, type IV, alpha 3 (Goodpasture antigen) binding protein	Signal transduction	0	0	0	0	1	0	1	0	0	0
10135	NAMPT	nicotinamide phosphoribosyltransferase	Enzyme (metabolic)	0	0	1	0	0	0	1	1	0	1
10316	NMUR1	neuromedin U receptor 1	Transmembrane receptor	1	0	0	0	0	0	1	0	0	0
10452	TOMM40	translocase of outer mitochondrial membrane 40 homolog (yeast)	Other	0	0	0	0	1	0	1	1	0	1
10458	BAIAP2	BAI1-associated protein 2	Other	0	0	0	0	1	0	1	1	0	1
10462	CLEC10A	C-type lectin domain family 10, member A	Other	0	0	1	0	0	0	1	0	0	0
10477	UBE2E3	ubiquitin-conjugating enzyme E2E 3	Enzyme (regulatory)	0	0	0	0	1	0	0	0	0	0
10499	NCOA2	nuclear receptor coactivator 2	Chr_Mod	0	0	1	0	0	0	1	1	0	1
10562	OLFM4	olfactomedin 4	Other	0	0	0	0	1	0	1	0	0	0
10580	SORBS1	sorbin and SH3 domain containing 1	Signal transduction	0	0	1	0	0	0	1	0	0	0
10644	IGF2BP2	insulin-like growth factor 2 mRNA binding protein 2	Other	0	0	1	0	0	0	1	1	0	1
10658	CELF1	CUGBP, Elav-like family member 1	Other	0	0	0	0	1	0	0	0	0	0
10743	RAI1	retinoic acid induced 1	Chr_Mod	0	0	1	1	0	0	1	0	0	0
10806	SDCCAG8	serologically defined colon cancer antigen 8	Other	0	1	0	1	0	0	1	0	0	0
10874	NMU	neuromedin U	Signaling molecule	1	0	1	0	0	0	1	0	0	0
10886	NPFFR2	neuropeptide FF receptor 2	Transmembrane receptor	0	0	1	0	0	0	1	1	0	1
10891	PPARGC1A	peroxisome proliferator-activated receptor gamma, coactivator 1 alpha	Signal transduction	0	0	1	0	0	0	1	1	0	1
10928	RALBP1	ralA binding protein 1	Other	0	0	1	0	0	0	1	0	0	0
10999	SLC27A4	solute carrier family 27 (fatty acid transporter), member 4	lipid localization	0	0	1	0	0	0	1	0	0	0
11020	IFT27	intraflagellar transport 27	cilium or BBSome	0	0	0	1	0	0	1	1	0	1
11132	CAPN10	calpain 10	Enzyme (regulatory)	0	1	0	0	0	0	1	0	0	0
11165	NUDT3	nudix (nucleoside diphosphate linked moiety X)-type motif 3	Other	0	0	0	0	1	0	0	0	0	0
11254	SLC6A14	solute carrier family 6 (amino acid transporter), member 14	Other	0	0	1	0	0	0	1	0	0	0
11273	ATXN2L	ataxin 2-like	Other	0	0	0	0	1	0	0	0	0	0
22852	ANKRD26	ankyrin repeat domain 26	Other	1	0	1	0	0	0	1	0	0	0
22897	CEP164	centrosomal protein 164kDa	cilium or BBSome	0	1	0	0	0	0	1	0	0	0
22954	TRIM32	tripartite motif containing 32	Other	0	0	1	1	0	0	1	0	0	0
22978	NT5C2	5'-nucleotidase, cytosolic II	Enzyme (regulatory)	0	0	0	0	1	0	0	0	0	0
23017	FAIM2	Fas apoptotic inhibitory molecule 2	Other	0	0	0	0	1	0	0	0	1	1
23032	USP33	ubiquitin specific peptidase 33	Enzyme (regulatory)	0	0	0	0	1	0	0	0	0	0
23175	LPIN1	lipin 1	Enzyme (metabolic)	0	0	1	0	0	0	1	0	0	0
23211	ZC3H4	zinc finger CCCH-type containing 4	TF	0	0	0	0	1	0	0	0	0	0
23216	TBC1D1	TBC1 (tre-2/USP6, BUB2, cdc16) domain family, member 1	Other	0	0	1	0	0	0	1	0	0	0
23293	SMG6	SMG6 nonsense mediated mRNA decay factor	Enzyme (regulatory)	0	0	0	0	1	0	0	0	0	0
23301	EHBP1	EH domain binding protein 1	Other	0	0	0	0	1	0	1	0	0	0
23312	DMXL2	Dmx-like 2	Other	0	0	0	0	1	0	0	0	0	0
23411	SIRT1	sirtuin 1	Chr_Mod	0	0	1	0	0	0	1	0	0	0
23590	PDSS1	Enzyme (metabolic)	Enzyme (metabolic)	0	1	0	0	0	0	1	0	0	0
23620	NTSR2	neurotensin receptor 2	Transmembrane receptor	1	0	0	0	0	0	1	1	1	1
23705	CADM1	cell adhesion molecule 1	Other	0	0	0	0	1	0	0	0	0	0
23732	FRRS1L	ferric-chelate reductase 1-like	Other	0	0	0	0	1	0	0	0	1	1
23742	NPAP1	nuclear pore associated protein 1	Other	0	0	0	1	0	0	1	0	0	0
23788	MTCH2	mitochondrial carrier 2	Other	0	0	0	0	1	0	1	0	0	0
25819	NOCT	nocturnin	Other	0	0	1	0	0	0	1	0	0	0
25970	SH2B1	SH2B adaptor protein 1	Signal transduction	1	0	1	0	1	1	1	0	0	0
26009	ZZZ3	zinc finger, ZZ-type containing 3	Chr_Mod	0	0	0	0	1	0	0	0	0	0
26027	ACOT11	acyl-CoA thioesterase 11	Enzyme (metabolic)	0	0	1	0	0	0	1	0	0	0
26291	FGF21	fibroblast growth factor 21	Signaling molecule	1	0	1	0	0	0	1	0	0	0
27148	STK36	serine/threonine kinase 36	Signal transduction	0	0	0	0	1	0	1	0	0	0
27241	BBS9	Bardet-Biedl syndrome 9	cilium or BBSome	0	1	0	1	0	0	1	0	0	0
29091	STXBP6	syntaxin binding protein 6 (amisyn)	Other	0	0	0	0	1	0	0	1	1	1
29106	SCG3	secretogranin III	Signaling molecule	0	0	1	0	1	0	1	0	1	1
29919	C18orf8	chromosome 18 open reading frame 8	Other	0	0	0	0	1	0	0	0	0	0
50940	PDE11A	phosphodiesterase 11A	Enzyme (metabolic)	0	1	0	0	0	0	1	0	0	0
50943	FOXP3	forkhead box P3	TF	0	0	1	0	0	0	1	1	0	1
51052	PRLH	prolactin releasing hormone	Signaling molecule	1	0	0	0	0	0	1	0	0	0
51057	WDPCP	WD repeat containing planar cell polarity effecto	Other	0	0	0	1	0	0	1	0	0	0
51083	GAL	galanin/GMAP prepropeptide	Signaling molecule	1	0	1	0	0	0	1	1	0	1
51086	TNNI3K	TNNI3 interacting kinase	Other	0	0	0	0	1	0	0	0	0	0
51094	ADIPOR1	adiponectin receptor 1	Transmembrane receptor	1	0	0	0	0	0	1	0	0	0
51129	ANGPTL4	angiopoietin-like 4	Signaling molecule	0	0	1	0	0	0	1	1	0	1
51141	INSIG2	insulin induced gene 2	Other	0	0	1	0	0	0	1	0	0	0
51144	HSD17B12	hydroxysteroid (17-beta) dehydrogenase 12	Enzyme (metabolic)	0	0	0	0	1	0	1	1	0	1
51277	DNAJC27	DnaJ (Hsp40) homolog, subfamily C, member 27	Other	0	0	0	0	1	0	0	1	0	1
51289	RXFP3	relaxin/insulin-like family peptide receptor 3	Signal transduction	1	0	0	0	0	0	1	1	0	1
51666	ASB4	ankyrin repeat and SOCS box containing 4	Other	0	0	0	0	1	0	1	1	0	1
51684	SUFU	suppressor of fused homolog (Drosophila)	Signal transduction	0	0	1	0	0	0	1	0	0	0
51704	GPRC5B	G protein-coupled receptor, class C, group 5, member B	Transmembrane receptor	0	0	0	0	1	0	0	0	1	1
51715	RAB23	RAB23, member RAS oncogene family	Other	0	0	1	1	0	0	1	0	0	0
51738	GHRL	ghrelin/obestatin prepropeptide	Signaling molecule	1	1	0	0	0	0	1	1	0	1
53353	LRP1B	low density lipoprotein receptor-related protein 1B	Transmembrane receptor	0	0	0	0	1	0	0	1	1	1
53371	NUP54	nucleoporin 54kDa	Other	0	0	0	0	1	0	0	0	0	0
54551	MAGEL2	MAGE-like 2	Other	1	0	1	0	0	0	1	0	1	1
54566	EPB41L4B	erythrocyte membrane protein band 4.1 like 4B	Other	0	0	0	0	1	0	0	0	0	0
54585	LZTFL1	leucine zipper transcription factor-like 1	TF	0	1	0	1	0	0	1	0	0	0
54620	FBXL19	F-box and leucine-rich repeat protein 19	Other	0	0	0	0	1	0	0	0	0	0
54658	UGT1A1	UDP glucuronosyltransferase 1 family, polypeptide A1	Other	0	1	0	0	0	0	1	0	0	0
54741	LEPROT	leptin receptor overlapping transcript	Signal transduction	0	0	1	0	0	0	1	0	0	0
54814	QPCTL	glutaminyl-peptide cyclotransferase-like	Enzyme (regulatory)	0	0	0	0	1	0	1	0	0	0
54858	PGPEP1	pyroglutamyl-peptidase I	Enzyme (regulatory)	0	0	0	0	1	0	0	1	0	1
54901	CDKAL1	CDK5 regulatory subunit associated protein 1-like 1	Other	0	0	0	0	1	0	0	0	0	0
54903	MKS1	Meckel syndrome, type 1	cilium or BBSome	0	1	0	1	0	0	1	1	0	1
54958	TMEM160	transmembrane protein 160	Other	0	0	0	0	1	0	0	1	0	1
55120	FANCL	Fanconi anemia, complementation group L	Other	0	0	0	0	1	0	0	0	0	0
55137	FIGN	fidgetin	Other	0	0	0	0	1	0	0	1	0	1
55212	BBS7	Bardet-Biedl syndrome 7	cilium or BBSome	0	1	0	1	0	0	1	0	0	0
55568	GALNT10	UDP-N-acetyl-alpha-D-galactosamine:polypeptide N-acetylgalactosaminyltransferase 10 (GalNAc-T10)	Enzyme (regulatory)	0	0	0	0	1	0	1	1	0	1
55629	PNRC2	proline-rich nuclear receptor coactivator 2	Other	0	0	1	0	0	0	1	0	0	0
55662	HIF1AN	hypoxia inducible factor 1, alpha subunit inhibitor	Other	0	0	0	0	1	0	0	0	0	0
55734	ZFP64	ZFP64 zinc finger protein	TF	0	0	0	0	1	0	0	0	0	0
55818	KDM3A	lysine (K)-specific demethylase 3A	Chr_Mod	0	0	1	0	0	0	1	0	0	0
55869	HDAC8	histone deacetylase 8	Chr_Mod	0	0	1	0	0	0	1	0	0	0
55911	APOBR	apolipoprotein B receptor	Transmembrane receptor	0	0	0	0	1	0	1	0	0	0
56623	INPP5E	inositol polyphosphate-5-phosphatase, 72 kDa	Signal transduction	0	1	0	0	0	0	1	0	0	0
56729	RETN	resistin	Signaling molecule	0	0	1	0	0	0	1	0	0	0
56853	CELF4	CUGBP, Elav-like family member 4	Other	0	0	1	0	0	0	1	0	1	1
56923	NMUR2	neuromedin U receptor 2	Transmembrane receptor	1	0	0	0	0	0	1	1	0	1
57194	ATP10A	ATPase, class V, type 10A	Enzyme (regulatory)	0	0	1	0	0	0	1	1	0	1
57497	LRFN2	leucine rich repeat and fibronectin type III domain containing 2	Other	0	0	0	0	1	0	0	1	1	1
57507	ZNF608	zinc finger protein 608	Other	0	0	0	0	1	0	0	0	0	0
57521	RPTOR	regulatory associated protein of MTOR, complex 1	Other	0	0	0	0	1	0	1	0	0	0
57695	USP37	ubiquitin specific peptidase 37	Enzyme (regulatory)	0	0	0	0	1	0	0	0	0	0
57761	TRIB3	tribbles pseudokinase 3	Signal transduction	0	0	1	0	0	0	1	0	0	0
58155	PTBP2	polypyrimidine tract binding protein 2	Other	0	0	0	0	1	0	0	0	0	0
59286	UBL5	ubiquitin-like 5	Other	1	0	0	0	0	0	1	1	0	1
63924	CIDEC	cell death-inducing DFFA-like effector c	Other	0	1	0	0	0	0	1	0	0	0
63976	PRDM16	PR domain containing 16	TF	0	0	1	0	0	0	1	0	0	0
64111	NPVF	neuropeptide VF precursor	Signaling molecule	1	0	0	0	0	0	1	0	0	0
64116	SLC39A8	solute carrier family 39 (zinc transporter), member 8	Other	0	0	0	0	1	0	0	0	0	0
64326	RFWD2	ring finger and WD repeat domain 2, E3 ubiquitin protein ligase	Other	0	0	1	0	0	0	1	0	0	0
64399	HHIP	hedgehog interacting protein	Other	0	0	0	0	1	0	1	1	1	1
64771	C6orf106	chromosome 6 open reading frame 106	Other	0	0	0	0	1	0	0	0	0	0
64784	CRTC3	CREB regulated transcription coactivator 3	Signal transduction	0	0	1	0	0	0	1	0	0	0
64799	IQCH	IQ motif containing H	Other	0	0	0	0	1	0	0	1	0	1
65975	STK33	serine/threonine kinase 33	Signal transduction	0	0	0	0	1	0	0	1	0	1
65986	ZBTB10	zinc finger and BTB domain containing 10	Other	0	0	0	0	1	0	0	0	0	0
66036	MTMR9	myotubularin related protein 9	Other	0	0	1	0	0	0	1	0	0	0
79001	VKORC1	vitamin K epoxide reductase complex, subunit 1	Other	0	0	0	0	1	0	0	0	0	0
79047	KCTD15	potassium channel tetramerization domain containing 15	Transmembrane receptor	0	0	0	0	1	0	0	0	0	0
79068	FTO	fat mass and obesity associated	Other	0	0	1	0	1	0	1	0	0	0
79071	ELOVL6	ELOVL fatty acid elongase 6	Enzyme (metabolic)	0	0	1	0	0	0	1	0	0	0
79087	ALG12	ALG12, alpha-1,6-mannosyltransferase	Enzyme (metabolic)	0	1	0	0	0	0	1	1	0	1
79135	APOO	apolipoprotein O	lipid localization	0	0	1	0	0	0	1	0	0	0
79602	ADIPOR2	adiponectin receptor 2	Transmembrane receptor	1	0	0	0	0	0	1	0	0	0
79661	NEIL1	nei endonuclease VIII-like 1 (E. coli)	Enzyme (regulatory)	0	0	1	0	0	0	1	1	0	1
79738	BBS10	Bardet-Biedl syndrome 10	cilium or BBSome	0	0	1	1	0	0	1	1	0	1
79759	ZNF668	zinc finger protein 668	TF	0	0	0	0	1	0	0	0	0	0
79827	CLMP	CXADR-like membrane protein	Other	0	0	1	0	0	0	1	1	0	1
79966	SCD5	stearoyl-CoA desaturase 5	Enzyme (metabolic)	0	0	1	0	0	0	1	0	1	1
80168	MOGAT2	monoacylglycerol O-acyltransferase 2	Enzyme (metabolic)	0	0	1	0	0	0	1	0	0	0
80184	CEP290	centrosomal protein 290kDa	cilium or BBSome	0	1	0	1	0	0	1	0	0	0
80339	PNPLA3	patatin-like phospholipase domain containing 3	Enzyme (regulatory)	0	0	1	0	0	0	1	1	0	1
81554	WBSCR16	Williams-Beuren syndrome chromosome region 16	Other	0	0	0	0	1	0	0	0	0	0
83719	YPEL3	yippee-like 3 (Drosophila)	Other	0	0	0	0	1	0	0	0	0	0
83723	FAM57B	family with sequence similarity 57, member B	Other	0	0	0	0	1	0	0	0	1	1
83854	ANGPTL6	angiopoietin-like 6	Signaling molecule	0	0	1	0	0	0	1	0	0	0
83873	GPR61	G protein-coupled receptor 61	Transmembrane receptor	1	0	0	0	0	0	1	1	1	1
84100	ARL6	ADP-ribosylation factor-like 6	cilium or BBSome	0	0	1	1	0	0	1	0	0	0
84109	QRFPR	pyroglutamylated RFamide peptide receptor	Transmembrane receptor	1	0	0	0	0	0	1	1	0	1
84148	KAT8	K(lysine) acetyltransferase 8	Chr_Mod	0	0	0	0	1	0	1	0	0	0
84159	ARID5B	AT rich interactive domain 5B (MRF1-like)	TF	0	0	1	0	0	0	1	1	0	1
84251	SGIP1	SH3-domain GRB2-like (endophilin) interacting protein 1	Signal transduction	0	0	1	0	0	0	1	1	1	1
84295	PHF6	PHD finger protein 6	Other	0	0	1	1	0	0	1	1	0	1
84539	MCHR2	melanin-concentrating hormone receptor 2	Transmembrane receptor	0	0	1	0	0	0	1	0	1	1
84803	GPAT3	1-acylglycerol-3-phosphate O-acyltransferase 9	Enzyme (metabolic)	0	0	1	0	0	0	1	0	0	0
84812	PLCD4	phospholipase C, delta 4	Signal transduction	0	0	0	0	1	0	1	1	0	1
84871	AGBL4	ATP/GTP binding protein-like 4	cilium or BBSome	0	0	0	0	1	0	0	0	1	1
85569	GALP	galanin-like peptide	Signaling molecule	1	0	0	0	0	0	1	1	0	1
89796	NAV1	neuron navigator 1	Other	0	0	0	0	1	0	0	0	0	0
89866	SEC16B	SEC16 homolog B (S. cerevisiae)	Other	0	0	0	0	1	0	0	1	0	1
90226	UCN2	urocortin 2	Signaling molecule	1	0	0	0	0	0	1	0	0	0
91147	TMEM67	transmembrane protein 67	cilium or BBSome	0	0	0	1	0	0	1	0	0	0
92482	BBIP1	BBSome interacting protein 1	cilium or BBSome	0	0	0	1	0	0	1	0	0	0
112609	MRAP2	melanocortin 2 receptor accessory protein 2	Signal transduction	0	1	0	0	0	0	1	1	1	1
112755	STX1B	syntaxin 1B	Other	0	0	0	0	1	0	0	0	1	1
114131	UCN3	urocortin 3	Signaling molecule	1	0	0	0	0	0	1	0	0	0
114294	LACTB	lactamase, beta	Enzyme (metabolic)	0	0	1	0	0	0	1	0	0	0
114548	NLRP3	NLR family, pyrin domain containing 3	Signal transduction	0	0	1	0	0	0	1	0	0	0
114792	KLHL32	kelch-like family member 32	Other	0	0	0	0	1	0	0	0	1	1
114815	SORCS1	sortilin-related VPS10 domain containing receptor 1	Transmembrane receptor	0	0	1	0	0	0	1	1	0	1
114899	C1QTNF3	C1q and tumor necrosis factor related protein 3	Signaling molecule	0	0	1	0	0	0	1	1	0	1
114900	C1QTNF4	C1q and tumor necrosis factor related protein 4	Signaling molecule	0	0	0	0	1	0	0	0	1	1
116442	RAB39B	RAB39B, member RAS oncogene family	Other	0	1	0	0	0	0	1	0	1	1
116519	APOA5	apolipoprotein A-V	lipid localization	0	1	0	0	0	0	1	0	0	0
117579	RLN3	relaxin 3	Signaling molecule	1	0	0	0	0	0	1	1	0	1
118980	SFXN2	sideroflexin 2	Other	0	0	0	0	1	0	0	1	0	1
123016	TTC8	tetratricopeptide repeat domain 8	cilium or BBSome	0	0	0	1	0	0	1	1	0	1
124152	IQCK	IQ motif containing K	Other	0	0	0	0	1	0	0	1	0	1
126129	CPT1C	carnitine palmitoyltransferase 1C	Enzyme (metabolic)	0	0	1	0	0	0	1	0	1	1
127343	DMBX1	diencephalon/mesencephalon homeobox 1	TF	0	0	1	0	0	0	1	0	0	0
129521	NMS	neuromedin S	Signaling molecule	1	0	0	0	0	0	1	0	0	0
129787	TMEM18	transmembrane protein 18	Other	0	0	0	0	1	0	0	0	0	0
129880	BBS5	Bardet-Biedl syndrome 5	cilium or BBSome	0	0	0	1	0	0	1	0	0	0
130399	ACVR1C	activin A receptor, type IC	Transmembrane receptor	0	0	1	0	0	0	1	1	0	1
132789	GNPDA2	glucosamine-6-phosphate deaminase 2	Enzyme (metabolic)	0	0	0	0	1	0	0	0	0	0
133522	PPARGC1B	peroxisome proliferator-activated receptor gamma, coactivator 1 beta	Signal transduction	0	1	0	0	0	0	1	1	0	1
134359	POC5	POC5 centriolar protein	Other	0	0	0	0	1	0	0	0	0	0
138046	RALYL	RALY RNA binding protein-like	Other	0	0	0	0	1	0	0	1	1	1
144233	BCDIN3D	BCDIN3 domain containing	Other	0	0	0	0	1	0	0	1	0	1
151176	FAM132B	family with sequence similarity 132, member B	Signaling molecule	0	0	1	0	0	0	1	1	0	1
151306	GPBAR1	G protein-coupled bile acid receptor 1	Transmembrane receptor	0	0	1	0	0	0	1	0	0	0
151887	CCDC80	coiled-coil domain containing 80	Other	0	0	1	0	0	0	1	0	0	0
157680	VPS13B	vacuolar protein sorting 13 homolog B (yeast)	Other	0	0	1	1	0	0	1	0	0	0
158038	LINGO2	leucine rich repeat and Ig domain containing 2	Other	0	0	0	0	1	0	0	1	1	1
166379	BBS12	Bardet-Biedl syndrome 12	Other	0	0	1	1	0	0	1	0	0	0
167826	OLIG3	oligodendrocyte transcription factor 3	TF	0	0	0	0	1	0	0	0	0	0
197358	NLRC3	NLR family, CARD domain containing 3	Other	0	0	0	0	1	0	0	1	0	1
200186	CRTC2	CREB regulated transcription coactivator 2	Signal transduction	0	0	1	0	0	0	1	0	0	0
203238	CCDC171	coiled-coil domain containing 171	Other	0	0	0	0	1	0	0	1	0	1
219402	MTIF3	mitochondrial translational initiation factor 3	Other	0	0	0	0	1	0	0	0	0	0
252995	FNDC5	fibronectin type III domain containing 5	Signaling molecule	0	0	1	0	0	0	1	1	1	1
253559	CADM2	cell adhesion molecule 2	Other	0	0	0	0	1	0	0	0	1	1
253980	KCTD13	potassium channel tetramerization domain containing 13	Transmembrane receptor	0	0	0	0	1	0	0	0	0	0
255239	ANKK1	ankyrin repeat and kinase domain containing 1	Signal transduction	0	1	0	0	0	0	1	0	0	0
256933	NPB	neuropeptide B	Signaling molecule	1	0	1	0	0	0	1	0	0	0
257194	NEGR1	neuronal growth regulator 1	Other	0	0	0	0	1	0	1	1	0	1
266722	HS6ST3	heparan sulfate 6-O-sulfotransferase 3	Other	0	0	0	0	1	0	0	1	1	1
283120	H19	H19, imprinted maternally expressed transcript (non-protein coding)	ncRNA	0	0	1	0	0	0	1	0	0	0
283455	KSR2	kinase suppressor of ras 2	Enzyme (regulatory)	1	0	0	0	0	1	1	1	1	1
283869	NPW	neuropeptide W	Signaling molecule	1	0	0	0	0	0	1	0	0	0
283899	INO80E	INO80 complex subunit E	Other	0	0	0	0	1	0	0	0	0	0
284260	LINC00907	long intergenic non-protein coding RNA 907	ncRNA	0	0	0	0	1	0	0	0	0	0
285762	LOC285762	uncharacterized LOC285762	ncRNA	0	0	0	0	1	0	0	0	0	0
338557	FFAR4	free fatty acid receptor 4	Other	0	1	0	0	0	0	1	0	0	0
347148	QRFP	pyroglutamylated RFamide peptide	Signaling molecule	1	0	0	0	0	0	1	1	0	1
359777	MRPS33P4	mitochondrial ribosomal protein S33 pseudogene 4	pseudo	0	0	0	0	1	0	0	0	0	0
387715	ARMS2	age-related maculopathy susceptibility 2	Other	0	0	1	0	0	0	1	0	0	0
388228	SBK1	SH3 domain binding kinase 1	Signal transduction	0	0	0	0	1	0	0	0	1	1
390259	BSX	brain-specific homeobox	TF	0	0	1	0	0	0	1	1	0	1
390598	SKOR1	SKI family transcriptional corepressor 1	Other	0	0	0	0	1	0	0	0	0	0
400955	LINC01122	long intergenic non-protein coding RNA 1122	ncRNA	0	0	0	0	1	0	0	0	0	0
406895	MIR103A1	microRNA 103a-1	ncRNA	0	0	1	0	0	0	1	0	0	0
406901	MIR107	microRNA 107	ncRNA	0	0	1	0	0	0	1	0	0	0
406940	MIR148A	microRNA 148a	ncRNA	0	0	0	0	1	0	1	0	0	0
441263	DTX2P1-UPK3BP1-PMS2P11	DTX2P1-UPK3BP1-PMS2P11 readthrough transcribed pseudogene	pseudo	0	0	0	0	1	0	0	0	0	0
493829	TRIM72	tripartite motif containing 72	Other	0	0	1	0	0	0	1	1	1	1
594857	NPS	neuropeptide S	Signaling molecule	1	0	0	0	0	0	1	0	0	0
619373	MBOAT4	membrane bound O-acyltransferase domain containing 4	Enzyme (metabolic)	1	0	0	0	0	0	1	0	0	0
646736	LOC646736	uncharacterized LOC646736	ncRNA	0	0	0	0	1	0	0	0	0	0
693126	MIR548A2	microRNA 548a-2	ncRNA	0	0	0	0	1	0	0	0	0	0
724023	MIR653	microRNA 653	ncRNA	0	0	0	0	1	0	0	0	0	0
732253	TDRG1	testis development related 1 (non-protein coding)	ncRNA	0	0	0	0	1	0	0	0	0	0
100033413	SNORD116-1	small nucleolar RNA, C/D box 116-1	snoRNA	0	0	1	0	0	0	1	0	0	0
100287559	ADPGK-AS1	ADPGK antisense RNA 1	ncRNA	0	0	0	0	1	0	0	0	0	0
100526835	FPGT-TNNI3K	FPGT-TNNI3K readthrough	Other	0	0	0	0	1	0	0	0	0	0
100616302	MIR548X2	microRNA 548x-2	ncRNA	0	0	0	0	1	0	0	0	0	0
101180898	LINC00237	long intergenic non-protein coding RNA 237	ncRNA	0	0	1	1	0	0	1	0	0	0

## Sheet: S6_Brain-specific sublist
Table S6.
The brain-specific sublist of genes (column C) was obtained by merging two lists (presented in columns A and B)
A	B	Brain-specific sublist
93 genes from compendium that were revealed by TSEA (see section 2.3) as specific to brain at pSI threshold = 0.05	202 genes from compendium that were found to be differently expressed in hypothalamic AGRP- or POMC-expressing neurons from male young adult mice under ad libitum fed or 24-hr food-deprived conditions according to [Henry F.E, et al., 2015]	249 genes after merging A and B
ADRB1	TAC1	ADRB1
SCG3	FIGN	SCG3
CPT1C	GALP	CPT1C
AGT	NMUR2	AGT
GRID1	HCRTR2	GRID1
AGRP	GRPR	AGRP
HHIP	VGF	HHIP
CALCR	GAL	CALCR
SCD5	HTR4	SCD5
NTSR2	GLP2R	NTSR2
HTR1A	BDNF	HTR1A
PCSK2	LMNA	PCSK2
SST	PPARG	SST
CBLN1	NR0B2	CBLN1
FAM57B	CNR1	FAM57B
DOC2A	ETV5	DOC2A
CADM2	HSD17B12	CADM2
TH	SEC16B	TH
CORT	AQP7	CORT
RAB39B	TRIM72	RAB39B
C1QTNF4	IQCH	C1QTNF4
RIT2	NFE2L3	RIT2
SPP1	TGFB1	SPP1
CRH	NR1D2	CRH
MAPK8IP1	NPBWR1	MAPK8IP1
APOE	IGF2BP2	APOE
APOC1	NTS	APOC1
HCRT	PNPLA3	HCRT
SGIP1	CNTF	SGIP1
LINGO2	CCK	LINGO2
MAPT	SDC1	MAPT
CPE	ATP2A1	CPE
STXBP6	ESR2	STXBP6
CRHR1	HTR1A	CRHR1
HS6ST3	LPL	HS6ST3
CCKBR	ALDH1A1	CCKBR
SNRPN	AVPR1A	SNRPN
MAGEL2	NMBR	MAGEL2
FNDC5	INPPL1	FNDC5
NRXN3	GHSR	NRXN3
GAD2	ADRB2	GAD2
GABRG1	AGRP	GABRG1
CNTFR	CRHR1	CNTFR
HTR4	NPY	HTR4
PMCH	CCKAR	PMCH
KLHL32	NTSR1	KLHL32
ERBB4	CARTPT	ERBB4
CARTPT	LINGO2	CARTPT
HTR2A	OXTR	HTR2A
PCSK1	HS6ST3	PCSK1
GHRH	MSTN	GHRH
NPY	BRS3	NPY
FRRS1L	PDYN	FRRS1L
TRIM72	DBH	TRIM72
SSTR2	CBLN1	SSTR2
CELF4	GLP1R	CELF4
GPR61	PRLHR	GPR61
STX1B	SORCS1	STX1B
CDK5	PTGER3	CDK5
SBK1	TCF7L2	SBK1
OXT	PON3	OXT
AVP	LRP1B	AVP
NTS	ESR1	NTS
OPRK1	CCKBR	OPRK1
GCK	ADRB1	GCK
BMP7	NPY5R	BMP7
NTRK2	TMEM160	NTRK2
AGBL4	CLMP	AGBL4
PDYN	ASB4	PDYN
MCHR1	TNFRSF11B	MCHR1
ELAVL4	QRFPR	ELAVL4
NPY2R	SAT1	NPY2R
MAPK9	DIO2	MAPK9
HTR2C	UBL5	HTR2C
OXTR	CPE	OXTR
PRLHR	HTR2B	PRLHR
TAC1	SLC6A4	TAC1
CCK	AGT	CCK
GPRC5B	SNRPC	GPRC5B
NHLH2	RXFP3	NHLH2
MCHR2	MCHR1	MCHR2
GRP	GYS1	GRP
MC4R	INSL5	MC4R
PCDH9	GALR1	PCDH9
FAIM2	C1QTNF3	FAIM2
VGF	QRFP	VGF
SCD	SERPINE1	SCD
RALYL	HSPA1A	RALYL
MRAP2	IFT27	MRAP2
LRFN2	IQCK	LRFN2
LRP1B	HTR2A	LRP1B
KSR2	IL18	FIGN
MKRN3	NEIL1	GALP
	ANGPTL4	NMUR2
	CCDC171	HCRTR2
	CEBPB	GRPR
	NTSR2	GAL
	NPY2R	GLP2R
	GNB3	BDNF
	KCNQ1	LMNA
	BCDIN3D	PPARG
	HNF1A	NR0B2
	FOXP3	CNR1
	SSTR2	ETV5
	NPFFR2	HSD17B12
	DOC2A	SEC16B
	FOXO1	AQP7
	GHRHR	IQCH
	ACVR1C	NFE2L3
	GRP	TGFB1
	SST	NR1D2
	RLN3	NPBWR1
	NPY4R	IGF2BP2
	RBP4	PNPLA3
	BSX	CNTF
	CALCR	SDC1
	NHLH2	ATP2A1
	POMC	ESR2
	OPRD1	LPL
	DNAJC27	ALDH1A1
	HTR2C	AVPR1A
	HSD11B1	NMBR
	ENPP1	INPPL1
	NPY1R	GHSR
	ROBO1	ADRB2
	THRB	CCKAR
	RALYL	NTSR1
	FHIT	MSTN
	RUNX1T1	BRS3
	AR	DBH
	NRIP1	GLP1R
	STK33	SORCS1
	LRFN2	PTGER3
	OPRM1	TCF7L2
	MRAP2	PON3
	MET	ESR1
	PLCD4	NPY5R
	PCSK1	TMEM160
	OPRK1	CLMP
	NDUFS3	ASB4
	F12	TNFRSF11B
	TOMM40	QRFPR
	FAM132B	SAT1
	CEACAM1	DIO2
	HMGA1	UBL5
	P2RX4	HTR2B
	TTC8	SLC6A4
	HHIP	SNRPC
	LIPE	RXFP3
	STXBP6	GYS1
	GPR61	INSL5
	GNAT2	GALR1
	TRIM66	C1QTNF3
	NUCB2	QRFP
	PPARD	SERPINE1
	NLRC3	HSPA1A
	PTPN1	IFT27
	PAPSS2	IQCK
	SGIP1	IL18
	STAT3	NEIL1
	BAIAP2	ANGPTL4
	IRS1	CCDC171
	F3	CEBPB
	RPS6KA3	GNB3
	LEPR	KCNQ1
	PRKD1	BCDIN3D
	PARK2	HNF1A
	ALG12	FOXP3
	ACE	NPFFR2
	PPARGC1B	FOXO1
	DLK1	GHRHR
	ARID5B	ACVR1C
	ALOX5	RLN3
	TH	NPY4R
	ESRRA	RBP4
	NMB	BSX
	RARB	POMC
	NR1D1	OPRD1
	HCRTR1	DNAJC27
	NCOA2	HSD11B1
	SFXN2	ENPP1
	PGPEP1	NPY1R
	BBS10	ROBO1
	GHRL	THRB
	C3	FHIT
	FOXO3	RUNX1T1
	NEGR1	AR
	MC3R	NRIP1
	PPARGC1A	STK33
	NR3C1	OPRM1
	RBP1	MET
	NAMPT	PLCD4
	PRKAR2B	NDUFS3
	PCDH9	F12
	GALNT10	TOMM40
	MKS1	FAM132B
	FNDC5	CEACAM1
	PHF6	HMGA1
	ATP10A	P2RX4
	KCNJ5	TTC8
	UCP2	LIPE
	KSR2	GNAT2
		TRIM66
		NUCB2
		PPARD
		NLRC3
		PTPN1
		PAPSS2
		STAT3
		BAIAP2
		IRS1
		F3
		RPS6KA3
		LEPR
		PRKD1
		PARK2
		ALG12
		ACE
		PPARGC1B
		DLK1
		ARID5B
		ALOX5
		ESRRA
		NMB
		RARB
		NR1D1
		HCRTR1
		NCOA2
		SFXN2
		PGPEP1
		BBS10
		GHRL
		C3
		FOXO3
		NEGR1
		MC3R
		PPARGC1A
		NR3C1
		RBP1
		NAMPT
		PRKAR2B
		GALNT10
		MKS1
		PHF6
		ATP10A
		KCNJ5
		UCP2
		KSR2
		MKRN3

## Sheet: S7_Top_genes_in_3_networks
Table S7.
Top twenty genes that have the maximal numbers of the first neighbors in each network (Experimental, Knowledge, Homology) and their main characteristics
Experimental					Knowledge					Homology
Gene	Number of first neighbors	Data source / gene set	Expression category		Gene	Number of first neighbors	Data source / gene set	Expression category		Gene	Number of first neighbors	Data source / gene set	Expression category
ESR1	43	OMIM_all_text	Group enriched		AGT	77	OMIM_all_text	Tissue enhanced		NMUR2	36	Publ	Tissue enhanced
SIRT1	25	OMIM_all_text	Expressed in all		KNG1	75	OMIM_all_text	Group enriched		NMUR1	33	Publ	Mixed
AR	23	OMIM_all_text	Tissue enhanced		MCHR1	67	Publ, OMIM_all_text	Tissue enhanced		MCHR1	33	Publ, OMIM_all_text	Tissue enhanced
NFKB1	22	OMIM_all_text	Expressed in all		PMCH	67	Publ, OMIM_all_text	Tissue enhanced		MCHR2	32	OMIM_all_text	Tissue enriched
STAT3	22	OMIM_all_text	Expressed in all		NMUR2	67	Publ	Tissue enhanced		OPRD1	20	Publ	Not detected
MAPK3	22	OMIM_all_text, GWAS	Expressed in all		NMUR1	67	Publ	Mixed		NPY1R	20	Publ	Tissue enhanced
HDAC3	21	OMIM_all_text	Expressed in all		NMS	67	Publ	Not detected		HCRTR1	19	Publ	Not detected
UBB	20	OMIM_all_text	Expressed in all		NMU	67	Publ, OMIM_all_text	Tissue enhanced		HCRTR2	19	Publ	Not detected
PTPN11	20	OMIM_all_text	Expressed in all		MCHR2	67	OMIM_all_text	Tissue enriched		NPBWR1	19	Publ	Not detected
CEBPB	19	OMIM_all_text	Expressed in all		POMC	66	Publ, OMIM_allelic_variants, GWAS	Tissue enhanced		OPRM1	19	Publ	Tissue enhanced
NR3C1	19	OMIM_allelic_variants	Expressed in all		ADCY3	65	GWAS	Expressed in all		OPRK1	19	Publ	Tissue enhanced
INSR	18	Publ, OMIM_allelic_variants	Expressed in all		ADCY9	64	GWAS	Expressed in all		GALR2	19	Publ	Tissue enhanced
CAV1	17	OMIM_all_text	Tissue enhanced		PIK3CA	63	OMIM_all_text	Expressed in all		GALR3	19	Publ	Not detected
IRS1	17	OMIM_all_text, GWAS	Mixed		GCG	62	Publ	Tissue enhanced		GALR1	19	Publ	Group enriched
PPARG	17	OMIM_allelic_variants	Expressed in all		AVP	58	Publ	Not detected		SSTR2	19	Publ	Tissue enhanced
ADRB2	16	OMIM_allelic_variants	Mixed		NPS	57	Publ	Not detected		HTR1A	19	Publ	Group enriched
NCOA1	16	OMIM_all_text, GWAS	Expressed in all		CXCL8	44	OMIM_all_text	Tissue enriched		GHSR	19	Publ, OMIM_all_text	Not detected
HSPA1A	15	OMIM_all_text	Expressed in all		C3	42	OMIM_all_text	Tissue enriched		NPFFR2	19	OMIM_all_text	Tissue enhanced
MAPK8	15	OMIM_all_text	Expressed in all		OPRM1	41	Publ	Tissue enhanced		QRFPR	19	Publ	Tissue enhanced
SQSTM1	14	OMIM_all_text	Expressed in all		PDYN	40	Publ	Tissue enriched		NPY2R	19	Publ	Tissue enhanced

## Sheet: S8_Subnets_Homol
Table S8.
Unconnected subnetworks found within the network Homology
Subnetwork 1		Subnetwork 2		Subnetwork 3		Subnetwork 4		Subnetwork 5		Subnetwork 6		Subnetwork 7		Subnetwork 8		Subnetwork 9
44 genes/proteins		17 genes/proteins		14 genes/proteins		6 genes/proteins		3 genes/proteins		3 genes/proteins		3 genes/proteins		3 genes/proteins		3 genes/proteins
CNR1		ACVR1C		NR0B2		CRHR2		FOXA2		CELF4		CLOCK		PPY		UCP1
F2RL1		INSR		HNF4G		CALCR		FOXO3		ELAVL4		NCOA1		NPY		UCP2
HTR2C		IKBKB		NR3C1		GHRHR		FOXO1		CELF1		NCOA2		PYY		UCP3
NPY5R		MET		AR		GLP2R
NPY2R		ERBB4		RARB		GLP1R				Subnetwork 10		Subnetwork 11		Subnetwork 12		Subnetwork 13		Subnetwork 14		Subnetwork 15
NPY1R		MAP2K5		THRB		GIPR				2 genes/proteins		2 genes/proteins		2 genes/proteins		2 genes/proteins		2 genes/proteins		2 genes/proteins
QRFPR		PRKAA1		ESRRA						BBS4		CYP19A1		TLR5		SREBF1		PPARGC1A		KCNQ1
RXFP3		PRKD1		NR1D1						TTC8		CYP17A1		TLR4		USF1		PPARGC1B		KCNA3
NPFFR2		STK33		NR1D2
GHSR		RPS6KA3		ESR1						Subnetwork 16		Subnetwork 17		Subnetwork 18		Subnetwork 19		Subnetwork 20		Subnetwork 21
HTR4		RPS6KB1		ESR2						2 genes/proteins		2 genes/proteins		2 genes/proteins		2 genes/proteins		2 genes/proteins		2 genes/proteins
HTR1A		MAP2K1		PPARG						CNTFR		ADCY3		SPI1		UBB		SDC1		SORT1
DRD4		CDK5		PPARA						CRLF1		ADCY9		ETS2		PARK2		SDC3		SORCS1
ADRA2B		MAPK3		PPARD
MCHR1		MAPK8								Subnetwork 22		Subnetwork 23		Subnetwork 24		Subnetwork 25		Subnetwork 26		Subnetwork 27
MCHR2		MAPK9								2 genes/proteins		2 genes/proteins		2 genes/proteins		2 genes/proteins		2 genes/proteins		2 genes/proteins
NTSR2		KSR2								IL1RN		NMU		IRS1		ATXN2		PIK3CA		GNAT2
NTSR1										IL1B		NMS		IRS2		ATXN2L		PIK3CG		GNAS
SSTR2
GALR1										Subnetwork 28		Subnetwork 29		Subnetwork 30		Subnetwork 31		Subnetwork 32		Subnetwork 33
NMUR2										2 genes/proteins		2 genes/proteins		2 genes/proteins		2 genes/proteins		2 genes/proteins		2 genes/proteins
NMUR1										CIDEA		HDAC3		GATA2		OXT		INSIG2
HTR2B										CIDEC		HDAC8		GATA3		AVP		INSIG1
HTR2A
CCKAR
CCKBR
ADRB3
AVPR1A
OXTR
ADRB2
ADRB1
GALR3
GALR2
NMBR
GRPR
OPRK1
OPRD1
OPRM1
MC3R
MC4R
NPBWR1
NPBWR2
HCRTR2
HCRTR1

## Sheet: S9_3_PPI_Clusters_interpr
Table S9
Top-scoring GO terms from the chart GOTERM_BP_5 obtained with the DAVID tool for three lists of genes.
The lists of genes analyzed here were obtained by extending three top-scoring clusters revealed in the protein interaction
network Experimental with the MCODE tool (see section 2.5).
Only GO terms with FDR below E-07 are presented. GO terms associated with the maximal number of associated genes are shown in boldface.
Cluster 1 score=8.2	10 proteins in the cluster: ARL6, BBIP1, BBS4, BBS1, BBS12, BBS2, BBS5, BBS7, BBS9, TTC8	+ 5 additional proteins: CEP290, MKKS, BBS10, LEPR, LZTFL1
Category	Term	Count	%	PValue	Genes	List Total	Pop Hits	Pop Total	Fold Enrichment	Bonferroni	Benjamini	FDR
GOTERM_BP_5	GO:0060271~cilium morphogenesis	9	64.2857	5.28585e-19	BBS1, BBS4, BBS2, BBS5, BBS7, MKKS, TTC8, ARL6, BBS10	13	33	12292	257.874	6.97732e-17	6.97732e-17	6.17236e-16
GOTERM_BP_5	GO:0032402~melanosome transport	6	42.8571	4.26116e-14	BBS4, BBS2, BBS5, BBS7, MKKS, ARL6	13	9	12292	630.359	5.6275e-12	2.81375e-12	4.97824e-11
GOTERM_BP_5	GO:0032401~establishment of melanosome localization	6	42.8571	8.51746e-14	BBS4, BBS2, BBS5, BBS7, MKKS, ARL6	13	10	12292	567.323	1.12403e-11	3.74678e-12	9.94316e-11
GOTERM_BP_5	GO:0051904~pigment granule transport	6	42.8571	8.51746e-14	BBS4, BBS2, BBS5, BBS7, MKKS, ARL6	13	10	12292	567.323	1.12403e-11	3.74678e-12	9.94316e-11
GOTERM_BP_5	GO:0051905~establishment of pigment granule localization	6	42.8571	1.56175e-13	BBS4, BBS2, BBS5, BBS7, MKKS, ARL6	13	11	12292	515.748	2.06195e-11	5.15488e-12	1.8241e-10
GOTERM_BP_5	GO:0051875~pigment granule localization	6	42.8571	6.75678e-13	BBS4, BBS2, BBS5, BBS7, MKKS, ARL6	13	14	12292	405.231	8.919e-11	1.7838e-11	7.89002e-10
GOTERM_BP_5	GO:0048858~cell projection morphogenesis	9	64.2857	1.02743e-11	BBS1, BBS4, BBS2, BBS5, BBS7, MKKS, TTC8, ARL6, BBS10	13	245	12292	34.7341	1.3562e-09	2.26033e-10	1.19974e-08
GOTERM_BP_5	GO:0032990~cell part morphogenesis	9	64.2857	1.46255e-11	BBS1, BBS4, BBS2, BBS5, BBS7, MKKS, TTC8, ARL6, BBS10	13	256	12292	33.2416	1.93057e-09	2.75796e-10	1.70784e-08
GOTERM_BP_5	GO:0051650~establishment of vesicle localization	6	42.8571	7.93838e-11	BBS4, BBS2, BBS5, BBS7, MKKS, ARL6	13	33	12292	171.916	1.04787e-08	1.30983e-09	9.26976e-08
Cluster 2 score=3.3	4 proteins in cluster: ESR2, PPARG, NCOA1, NR0B2	+ 29 additional proteis: SIRT1, SREBF1, STAT3, HNF4G, PPARD, ESR1, KLF5, CDK5, AR, CEBPB, FOXO1, RARB, PPARGC1A, KCTD13, HDAC3, THRB, PRKAA1, XBP1, ESRRA, OXT, NCOA2, HMGA1, NFKB1, NR3C1, NRIP1, FOXA2, MAPK8, PNRC2, PPARA
Category	Term	Count	%	PValue	Genes	List Total	Pop Hits	Pop Total	Fold Enrichment	Bonferroni	Benjamini	FDR
GOTERM_BP_5	GO:0010628~positive regulation of gene expression	20	60.6061	9.31942e-18	KLF5, SREBF1, PPARA, AR, ESRRA, CEBPB, FOXA2, THRB, PPARG, ESR1, FOXO1, NFKB1, ESR2, PPARGC1A, HMGA1, STAT3, NRIP1, NCOA1, NCOA2, RARB	33	581	12292	12.8222	5.10704e-15	5.10704e-15	1.35932e-14
GOTERM_BP_5	GO:0006355~regulation of transcription, DNA-dependent	27	81.8182	4.21211e-17	PPARA, PPARD, THRB, FOXA2, PPARG, FOXO1, NFKB1, NR3C1, XBP1, RARB, SREBF1, KLF5, AR, ESRRA, CEBPB, ESR1, HNF4G, NR0B2, ESR2, HMGA1, PPARGC1A, SIRT1, STAT3, NRIP1, HDAC3, NCOA1, NCOA2	33	1773	12292	5.67236	2.30824e-14	1.15412e-14	6.14375e-14
GOTERM_BP_5	GO:0051252~regulation of RNA metabolic process	27	81.8182	7.38344e-17	PPARA, PPARD, THRB, FOXA2, PPARG, FOXO1, NFKB1, NR3C1, XBP1, RARB, SREBF1, KLF5, AR, ESRRA, CEBPB, ESR1, HNF4G, NR0B2, ESR2, HMGA1, PPARGC1A, SIRT1, STAT3, NRIP1, HDAC3, NCOA1, NCOA2	33	1813	12292	5.54721	6.08402e-14	2.03171e-14	1.66533e-13
GOTERM_BP_5	GO:0045941~positive regulation of transcription	19	57.5758	1.55875e-16	KLF5, SREBF1, PPARA, AR, ESRRA, CEBPB, FOXA2, THRB, PPARG, FOXO1, NFKB1, ESR2, PPARGC1A, HMGA1, STAT3, NRIP1, NCOA1, NCOA2, RARB	33	564	12292	12.5482	6.08402e-14	1.52101e-14	1.66533e-13
GOTERM_BP_5	GO:0045893~positive regulation of transcription, DNA-dependent	18	54.5455	2.47971e-16	SREBF1, PPARA, AR, ESRRA, CEBPB, FOXA2, THRB, PPARG, FOXO1, NFKB1, ESR2, PPARGC1A, HMGA1, STAT3, NRIP1, NCOA1, NCOA2, RARB	33	477	12292	14.056	1.2168e-13	2.43139e-14	3.21965e-13
GOTERM_BP_5	GO:0009891~positive regulation of biosynthetic process	20	60.6061	2.59347e-16	KLF5, SREBF1, PPARA, AR, ESRRA, CEBPB, FOXA2, THRB, PPARG, FOXO1, NFKB1, ESR2, PPARGC1A, HMGA1, STAT3, NRIP1, NCOA1, NCOA2, PRKAA1, RARB	33	695	12292	10.719	1.2168e-13	2.03171e-14	3.21965e-13
GOTERM_BP_5	GO:0051254~positive regulation of RNA metabolic process	18	54.5455	2.85038e-16	SREBF1, PPARA, AR, ESRRA, CEBPB, FOXA2, THRB, PPARG, FOXO1, NFKB1, ESR2, PPARGC1A, HMGA1, STAT3, NRIP1, NCOA1, NCOA2, RARB	33	481	12292	13.9391	1.82521e-13	2.60902e-14	4.88498e-13
GOTERM_BP_5	GO:0045935~positive regulation of nucleobase, nucleoside, nucleotide and nucleic acid metabolic process	19	57.5758	9.1924e-16	KLF5, SREBF1, PPARA, AR, ESRRA, CEBPB, FOXA2, THRB, PPARG, FOXO1, NFKB1, ESR2, PPARGC1A, HMGA1, STAT3, NRIP1, NCOA1, NCOA2, RARB	33	624	12292	11.3417	4.86722e-13	6.08402e-14	1.29896e-12
GOTERM_BP_5	GO:0051173~positive regulation of nitrogen compound metabolic process	19	57.5758	1.70684e-15	KLF5, SREBF1, PPARA, AR, ESRRA, CEBPB, FOXA2, THRB, PPARG, FOXO1, NFKB1, ESR2, PPARGC1A, HMGA1, STAT3, NRIP1, NCOA1, NCOA2, RARB	33	644	12292	10.9895	9.12603e-13	1.01363e-13	2.43139e-12
GOTERM_BP_5	GO:0010557~positive regulation of macromolecule biosynthetic process	19	57.5758	2.19945e-15	KLF5, SREBF1, PPARA, AR, ESRRA, CEBPB, FOXA2, THRB, PPARG, FOXO1, NFKB1, ESR2, PPARGC1A, HMGA1, STAT3, NRIP1, NCOA1, NCOA2, RARB	33	654	12292	10.8214	1.2168e-12	1.2168e-13	3.24185e-12
GOTERM_BP_5	GO:0031328~positive regulation of cellular biosynthetic process	19	57.5758	4.90267e-15	KLF5, SREBF1, PPARA, AR, ESRRA, CEBPB, FOXA2, THRB, PPARG, FOXO1, NFKB1, ESR2, PPARGC1A, HMGA1, STAT3, NRIP1, NCOA1, NCOA2, RARB	33	685	12292	10.3317	2.67697e-12	2.43361e-13	7.12763e-12
GOTERM_BP_5	GO:0010604~positive regulation of macromolecule metabolic process	20	60.6061	1.26854e-14	KLF5, SREBF1, PPARA, AR, ESRRA, CEBPB, FOXA2, THRB, PPARG, ESR1, FOXO1, NFKB1, ESR2, PPARGC1A, HMGA1, STAT3, NRIP1, NCOA1, NCOA2, RARB	33	857	12292	8.69276	6.93579e-12	5.77982e-13	1.8463e-11
GOTERM_BP_5	GO:0010556~regulation of macromolecule biosynthetic process	29	87.8788	1.65486e-14	PPARA, PPARD, THRB, FOXA2, PPARG, FOXO1, NFKB1, NR3C1, XBP1, PRKAA1, RARB, SREBF1, KLF5, AR, ESRRA, CEBPB, ESR1, HNF4G, NR0B2, ESR2, SIRT1, HMGA1, PPARGC1A, STAT3, NRIP1, HDAC3, NCOA1, NCOA2, PNRC2	33	2830	12292	3.81698	9.06519e-12	6.97331e-13	2.41251e-11
GOTERM_BP_5	GO:0045449~regulation of transcription	28	84.8485	3.59423e-14	PPARA, PPARD, THRB, FOXA2, PPARG, FOXO1, NFKB1, NR3C1, XBP1, RARB, SREBF1, KLF5, AR, ESRRA, CEBPB, ESR1, HNF4G, NR0B2, ESR2, SIRT1, HMGA1, PPARGC1A, STAT3, NRIP1, HDAC3, NCOA1, NCOA2, PNRC2	33	2601	12292	4.00983	1.97122e-11	1.40798e-12	5.24691e-11
GOTERM_BP_5	GO:0031326~regulation of cellular biosynthetic process	29	87.8788	4.93419e-14	PPARA, PPARD, THRB, FOXA2, PPARG, FOXO1, NFKB1, NR3C1, XBP1, PRKAA1, RARB, SREBF1, KLF5, AR, ESRRA, CEBPB, ESR1, HNF4G, NR0B2, ESR2, SIRT1, HMGA1, PPARGC1A, STAT3, NRIP1, HDAC3, NCOA1, NCOA2, PNRC2	33	2947	12292	3.66544	2.70131e-11	1.80089e-12	7.1898e-11
GOTERM_BP_5	GO:0019219~regulation of nucleobase, nucleoside, nucleotide and nucleic acid metabolic process	28	84.8485	2.73724e-13	PPARA, PPARD, THRB, FOXA2, PPARG, FOXO1, NFKB1, NR3C1, XBP1, RARB, SREBF1, KLF5, AR, ESRRA, CEBPB, ESR1, HNF4G, NR0B2, ESR2, SIRT1, HMGA1, PPARGC1A, STAT3, NRIP1, HDAC3, NCOA1, NCOA2, PNRC2	33	2814	12292	3.70632	1.49971e-10	9.37317e-12	3.9917e-10
GOTERM_BP_5	GO:0031325~positive regulation of cellular metabolic process	19	57.5758	3.73277e-13	KLF5, SREBF1, PPARA, AR, ESRRA, CEBPB, FOXA2, THRB, PPARG, FOXO1, NFKB1, ESR2, PPARGC1A, HMGA1, STAT3, NRIP1, NCOA1, NCOA2, RARB	33	880	12292	8.04229	2.04545e-10	1.2032e-11	5.44431e-10
GOTERM_BP_5	GO:0010468~regulation of gene expression	28	84.8485	4.00552e-13	PPARA, PPARD, THRB, FOXA2, PPARG, FOXO1, NFKB1, NR3C1, XBP1, RARB, SREBF1, KLF5, AR, ESRRA, CEBPB, ESR1, HNF4G, NR0B2, ESR2, SIRT1, HMGA1, PPARGC1A, STAT3, NRIP1, HDAC3, NCOA1, NCOA2, PNRC2	33	2856	12292	3.65181	2.19512e-10	1.21951e-11	5.84266e-10
Cluster 3 score=3.3	4 proteins in cluster: INSR, IRS2, PTEN, PIK3CA	+ 27 additional proteis: TRIM72, SQSTM1, SORBS1, SIRT1, SH2B1, RPTOR, RPS6KB1, QRFPR, PTPN11, PTPN1, PIK3CG, PDE4D, NAMPT, MAPK3, IRS1, INS, INPPL1, IKBKB, IGF2, FABP4, ESR1, ENPP1, CEACAM1, CAV1, ATP2A1, AR, ADRB2
Category	Term	Count	%	PValue	Genes	List Total	Pop Hits	Pop Total	Fold Enrichment	Bonferroni	Benjamini	FDR
GOTERM_BP_5	GO:0032868~response to insulin stimulus	10	30	5.38283e-11	IRS2, AR, SORBS1, ENPP1, INS, IGF2, RPS6KB1, PTPN1, INSR, IRS1	30	100	12292	36.876	3.01439e-08	3.01439e-08	7.87496e-08

## Sheet: S10_GWAS_g_in_3_networks
Table S10.
Genes from the GWAS meta-analysis set that are involved in three networks (Experimental, Knowledge, Homology) and have at least one neighbor.
Network type:		Network type:		Network type:
Experimental		Knowledge		Homology			Merged gene list (85 genes)
Gene	Number of the first neighbors	Gene	Number of the first neighbors	Gene	Number of the first neighbors		Gene
MAPK3	22	POMC	66	HNF4G	12		MAPK3
IRS1	17	ADCY3	65	MAPK3	11		IRS1
NCOA1	16	ADCY9	64	RARB	11		NCOA1
PARK2	14	GRP	37	MAP2K5	6		PARK2
RPTOR	11	NCOA1	28	CALCR	5		RPTOR
BBS4	10	MC4R	25	GIPR	5		BBS4
CREB1	10	CALCR	23	MC4R	5		CREB1
NTRK2	9	GIPR	23	ERBB4	4		NTRK2
SPI1	9	MAPK3	22	STK33	3		SPI1
HMGA1	6	IRS1	19	BBS4	2		HMGA1
ETS2	5	HNF4G	13	ELAVL4	2		ETS2
FOXO3	5	RARB	12	NCOA1	2		FOXO3
KAT8	5	CREB1	11	PRKD1	2		KAT8
MC4R	5	BBS4	8	ADCY3	1		MC4R
SORT1	5	FOXO3	8	ADCY9	1		SORT1
APOE	4	PCSK1	8	ATXN2L	1		APOE
BDNF	4	APOE	7	CELF1	1		BDNF
HMGCR	4	IFNGR1	7	CYP17A1	1		HMGCR
PCSK1	4	RPTOR	7	ETS2	1		PCSK1
RARB	4	BDNF	6	FOXO3	1		RARB
TAL1	4	PLCD4	6	GNAT2	1		TAL1
ELAVL4	3	GNAT2	4	IRS1	1		ELAVL4
HIF1AN	3	GTF3A	4	KCNQ1	1		HIF1AN
HNF4G	3	HMGCR	4	PARK2	1		HNF4G
IFNGR1	3	NT5C2	4	SORT1	1		IFNGR1
MAP2K5	3	SORT1	4	SPI1	1		MAP2K5
NDUFS3	3	TCF7L2	4	TLR4	1		NDUFS3
PRKD1	3	AMPD2	3				PRKD1
SH2B1	3	CYP17A1	3				SH2B1
SNRPC	3	KCNQ1	3				SNRPC
TUFM	3	NTRK2	3				TUFM
USP33	3	ERBB4	2				USP33
VKORC1	3	ETS2	2				VKORC1
ATP2A1	2	HMGA1	2				ATP2A1
ATXN2L	2	HSD17B12	2				ATXN2L
CALCR	2	TLR4	2				CALCR
CELF1	2	BAIAP2	1				CELF1
DMXL2	2	CLIP1	1				DMXL2
ERBB4	2	FANCL	1				ERBB4
ETV5	2	GBE1	1				ETV5
FBXL19	2	MAP2K5	1				FBXL19
GIPR	2	NDUFS3	1				GIPR
GRP	2	NUP54	1				GRP
HIP1	2	PRKD1	1				HIP1
HSD17B12	2	RPL27A	1				HSD17B12
LRP1B	2	SH2B1	1				LRP1B
POMC	2	SMG6	1				POMC
RABEP1	2	SPI1	1				RABEP1
RPL27A	2	STK36	1				RPL27A
STK36	2	TUB	1				STK36
TLR4	2						TLR4
TOMM40	2						TOMM40
UBE2E3	2						UBE2E3
ALDH2	1						ALDH2
AMPD2	1						AMPD2
APOC1	1						APOC1
ASB4	1						ASB4
CDKAL1	1						CDKAL1
CLIP1	1						CLIP1
COL4A3BP	1						COL4A3BP
FIGN	1						FIGN
FUBP1	1						FUBP1
GBE1	1						GBE1
GTF3A	1						GTF3A
KCTD13	1						KCTD13
MTCH2	1						MTCH2
OLFM4	1						OLFM4
SCARB2	1						SCARB2
SMG6	1						SMG6
TCF7L2	1						TCF7L2
TMEM160	1						TMEM160
TNNI3K	1						TNNI3K
TUB	1						TUB
ZFP64	1						ZFP64
							ADCY3
							ADCY9
							PLCD4
							GNAT2
							NT5C2
							CYP17A1
							KCNQ1
							BAIAP2
							FANCL
							NUP54
							STK33

[truncated: 2 more sheets: S11_Br_specific_PPI_network, Лист1]
